# Supplementary material for: Extensive translational regulation during seed germination revealed by polysomal profiling
Source: New Phytol. 2016 Dec 9;214(1):233–44. doi: 10.1111/nph.14355 (PMC5347915; doi:10.1111/nph.14355)
Supplement: Supplementary file 2 — Table S1a qRT‐PCR data for gene expression analysis and primers used Table S1b Total gene set with fold change (FC), adjusted P‐value, for total RNA, polysomal RNA and polysomal occupancy changes across seed germination Table S1c Comparison of the transcriptional difference in the current data set and dataset from Silva et al. (2016) Table S1d Translational regulated genes during seed germination Table S1e Dominant gene groups among the translational regulated shift genes Table S1f Gene set enrichment analysis for the translational shift genes Table S1g Sequence feature analysis for the translational shifts during seed germination Table S1h Literature derived sequence feature analysis for the translational shifts during seed germination Table S1i Ribosomal protein gene transcriptional profile during seed germination [file NPH-214-233-s002.xlsx]

## Sheet: Index
Table S1
Index
a qRT-PCR data for gene expression analysis and primer used.
*Spikein-normalized qPCR data for relative quantification of ribosomal RNAs in different organelles and primers used for ribosomal RNA quantification and poly (A) spikeins are listed.
b Total gene set with fold change (FC, adjusted P-value,) for total RNA, polysomal RNA and translational efficiency changes across seed germination.
c Comparison of the transcriptional difference in the current data set and dataset from (Silva et al., 2016)
*TR: Testa rupture; GC: Greening cotyledon; OC: Opening cotyleden
d Translational regulated genes during seed germination.
*Genes are listed as gene model, gene annotation, shift type during seed germination,subgroup, polysome occupancy (PO), intensity, log2(fold change), adjusted p value and the indication of the significance.
e Dominant gene groups among the translational regulated shift genes
*Genes are listed as gene model, gene annotation, shift type during seed germination,subgroup, polysome occupancy (PO), intensity, log2(fold change), adjusted p value and the indication of the significance.
f Gene set enrichment analysis for the translational shift genes.
*GO-terms are listed by their shift type, GO term ID, GO description, significance of the enrichment, FDR, genes in each GO category.
g Sequence feature analysis for the translational shifts during seed germination
h Literature derived sequence feature analysis for the translational shifts during seed germination
*The comparisons are made between the up- and down-regulated shifts as well as the each shift to the background (BKG) respectively. The compared sequence features include the rate of decay (k decay), the 95% confidence interval for the rate of decay (k 97.5%, k 2.5%), the standard error for the rate of decay, the mRNA half-life (t1/2, hours), the t value associated with the regression fit (tValue…
(Narsai et al., 2007)
i Ribosomal protein gene transcriptional profile during seed germination.
References:
Narsai R, Howell KA, Millar AH, O'Toole N, Small I, Whelan J. 2007. Genome-wide analysis of mRNA decay rates and their determinants in Arabidopsis thaliana. The Plant Cell 19(11): 3418-3436
Silva AT, Ribone PA, Chan RL, Ligterink W, Hilhorst HW. 2016. A predictive co-expression network identifies novel genes controlling the seed-to-seedling phase transition in Arabidopsis thaliana. Plant Physiology 170(4): 2218–2231

## Sheet: a
Relative quntification	Cyt	Pla	Mit
dry	4.68265	5.397	3.69087
T 6h	4.48991	8.05008	5.2118
T 26h	7.95927	11.7738	11.2612
T 48h	15.0172	72.1054	29.8862
T 72h	15.3993	165.347	28.1157
Relative percentage	Cyt	Pla	Mit
dry	0.340049	0.391924	0.268027
T 6h	0.252927	0.45348	0.293593
T 26h	0.256799	0.37987	0.363331
T 48h	0.128343	0.616239	0.255419
T 72h	0.0737295	0.791657	0.134614
Translational efficiency	Cyt	Pla	Mit
PO dry	0.251875	0.222757	0.343884
PO 6h	0.772691	0.282135	0.416373
PO 26h	0.619848	0.314683	0.229565
PO 48h	4.74905	5.88794	3.19848
PO 72h	5.4797	6.89978	3.5665
Gene model	primer
Cytosolic rRNA small subunit 18S_F	CCGTCCTAGTCTCAACCATAAACG
Cytosolic rRNA small subunit 18S_F	GGAGTCCTATAAGCAACATCCGC
Plastidic rRNA small subunit_F	GCTTTTTAAGTCCGCCGTCAA
Plastidic rRNA small subunit_R	TTGGTAGTTTCCACCGCCTGT
Mitochondial rRNA small subunit_F	AGCGAAACCCTCGTCTTGTGT
Mitochondial rRNA small subunit_R	GCTCACTTCGGTTTTCAAGCC
Poly(A) Spikein lys L	TCGTCGCTTCTTGAAGACCT
Poly(A) Spikein lys R	TCTTCCTGGCCCGTTGTAAT
Poly(A) Spikein phe L	TTTGTCAGTGACCATCCCGA
Poly(A) Spikein phe R	AAGGTCGTTTTGGGCCTAGA
Poly(A) Spikein thr L	ATGCCTCCTGTCCATGTGAA
Poly(A) Spikein thr R	TTCAATGGCCGCTACAATCG
Poly(A) Spikein dap L	ATGAGGCGACAGGTCTTCAA
Poly(A) Spikein dap R	TATTTGTGGCGAGCGGAATG
Selected gene confirmation for the translational regulation				PO dry	PO 6h	PO 26h	PO 48h	PO 72h	Translational regulation confirmed
AT1G10200	HTS Up	AGGGACACCAAAGATTGGGAAACC	TTGGTTCCAGCAGGTCTCTCTC	0.687933	0.932271	1	2.27951	2.9355	yes
AT5G04830	HTS Up	AAGCTCTATGTCGAGGACGGGAAG	TCAGAGGTTTCTTGTCCCACCAG	1.05384	0.266795	1.43167	0.830982	1	no
AT2G32180	HTS Up	CTCACACTTCCGCTGGTTTGAC	ACCCTAAAGGCTCTTTGAACTGAC	0.249185	1.1271	0.175318	1	1.25767	yes
AT5G66750	HTS Up	TGGCCAAGGGCAGTTTCATCAAG	AACGCCAGTATGTCCTCTTCCTC		0.882503	0.272464	1.22902	1.1175	yes
AT1G12080	HTS Up	GAAATGGCCACCGTTGAGGTTG	CCACTGTCTCCTCCACTGTCTTTG		0.624556	0.52868	1.41427	1.37544	yes
AT1G44900	HTS Up	GATAGAGGAACTGCAGACAAAGGC	TCGGCCATGATCCAACTCGAAG	0.126034	1	0.858538	1.13831	2.89186	yes
AT2G01910	HTS Up	AGAATTGACCGTTGGCTCTCTGC	AGCACTATACCGGTTCTCATCCAG		2.85964	0.337169	0.869734	1.13027	yes
AT3G49601	HTS Down	CAAACACGACGACACTGGGTTG	CTTGCTGTCTGTAACCCTATTCCG	2.2737	0.101496	0.47893	1.23014	1	yes
AT4G30810	HTS Down	GCGTGAGCGAACAGTATGATCC	TCACTCACGACATCACTGCAAG	6.58475	0.318294	1	1.1817	0.683469	yes
AT5G16890	HTS Down	TGCTGGTGACACACCATCTTCAG	GAAGAAACAAGCACAGCAACCTTC	4.93933		0.846942	1.15306	0.764708	yes
AT3G14550	GTS up	GGCGTTTGAGCACATGACGTTTG	TGTCCAGCAACTAGCCCTGTAG	0.130512	0.491833	1	27.2515	15.6679	yes
AT3G46720	GTS up	TCGACATGAAAGATCCTGAAGTGC	TGACAACTTCGGCACAAATCTCC	0.293701	0.0447023	1	16.2942	34.723	yes
AT1G20930	GTS up	TGTACCAGTTATGCAAAGGCATGG	TGAGGCTTAAGATCCCTGTGCAAC	13.0995	0.124018	0.585428	1	1.60625	yes
AT3G58460	GTS up	TCAACACCGTGGCAGATTCAAGAC	TCTTCGGAAGCAGCAACACGAC	3.97169	0.215482	0.653926	1.09625	1	yes
AT3G29140	GTS Down	GGCGTGGTGATGGTAAGAGTGATG	AAACGGAAGCCTTGCAGCAACC	0.529005	1	0.678602	1.51844	2.10057	no
AT5G36900	GTS Down	CGACACGAGGAAGGCTACATAAAG	GCCTATGCTCATCTTCTCCACTTC	1	1.69333	0.55522			yes
Red	high abundance
Green	low abundance
black	undetected
PO	Polysome occupancy

## Sheet: b
	Log2(Fold Change) in the specified comparison (T: Total RNA; P: Polysomal RNA; PO: Polysome occupancy)																								Adjudted p-value for the specified comparison (T: Total RNA; P: Polysomal RNA; PO: Polysome occupancy)																								Significant changes in the specified comparison (1: up regulated; -1:down regulated; 0:changes are not significant) (T: Total RNA; P: Polysomal RNA; PO: Polysome occupancy)
	T6h - Tdry	T26h - T6h	T48h - T26h	T72h - T48h	P6h - Pdry	P26h - P6h	P48h - P26h	P72h - P48h	P6h - Pdry	P26h - Pdry	P48h - Pdry	P72h - Pdry	T6h - Tdry	T26h - Tdry	T48h - Tdry	T72h - Tdry	P6h - Pdry	P26h - Pdry	P48h - Pdry	P72h - Pdry	PO6h - POdry	PO26h - PO6h	PO48h -PO26h	PO72h - PO48h	T6h - Tdry	T26h - T6h	T48h - T26h	T72h - T48h	P6h - Pdry	P26h - P6h	P48h - P26h	P72h - P48h	P6h - Pdry	P26h - Pdry	P48h - Pdry	P72h - Pdry	T6h - Tdry	T26h - Tdry	T48h - Tdry	T72h - Tdry	P6h - Pdry	P26h - Pdry	P48h - Pdry	P72h - Pdry	PO6h - POdry	PO26h - PO6h	PO48h -PO26h	PO72h - PO48h	T6h - Tdry
AT1G01010	0.534307	-1.26623	-0.353435	0.65985	0.334404	-0.798871	-0.289903	0.884313	0.334404	-0.464467	-0.75437	0.129942	0.534307	-0.731918	-1.08535	-0.425504	0.334404	-0.464467	-0.75437	0.129942	-0.199903	0.467354	0.0635323	0.224463	0.0493518	3.78632e-05	0.182642	0.0261056	0.227138	0.00451856	0.290785	0.00290227	0.227138	0.0706007	0.00378325	0.60838	0.0493518	0.0056109	0.000105027	0.0851746	0.227138	0.0706007	0.00378325	0.60838	0.719588	0.999108	0.940839	0.888861	0
AT1G01020	0.132835	-0.149974	-1.22024	0.0694902	-0.687962	-0.029371	-0.161343	0.264965	-0.687962	-0.717333	-0.878676	-0.613711	0.132835	-0.0171388	-1.23738	-1.16789	-0.687962	-0.717333	-0.878676	-0.613711	-0.820797	0.120603	1.05889	0.195475	0.576537	0.540583	4.45047e-06	0.821837	0.00276683	0.914989	0.493968	0.289118	0.00276683	0.00135748	0.000138667	0.00427308	0.576537	0.940613	1.38763e-06	3.20865e-06	0.00276683	0.00135748	0.000138667	0.00427308	0.0374276	0.999108	0.0162935	0.883149	0
AT1G01030	0.0777815	0.00316394	0.109491	-0.391172	0.506087	-0.42299	-0.0603422	-0.452133	0.506087	0.0830971	0.022755	-0.429378	0.0777815	0.0809454	0.190437	-0.200735	0.506087	0.0830971	0.022755	-0.429378	0.428305	-0.426154	-0.169833	-0.0609609	0.789622	0.99238	0.690522	0.189282	0.0555224	0.118364	0.842172	0.113737	0.0555224	0.759555	0.931426	0.077948	0.789622	0.757341	0.435607	0.407083	0.0555224	0.759555	0.931426	0.077948	0.378281	0.999108	0.81448	0.975926	0
AT1G01040	1.12036	-0.567394	-0.0840866	-0.00764065	-0.0663925	-0.565292	-0.611791	0.388877	-0.0663925	-0.631685	-1.24348	-0.854598	1.12036	0.552965	0.468879	0.461238	-0.0663925	-0.631685	-1.24348	-0.854598	-1.18675	0.00210195	-0.527704	0.396518	4.69976e-06	0.00744595	0.694132	0.979623	0.783188	0.00791782	0.00378959	0.0789167	0.783188	0.00198545	3.23421e-07	6.66174e-05	4.69976e-06	0.00599338	0.0154858	0.0166492	0.783188	0.00198545	3.23421e-07	6.66174e-05	0.00200013	0.999402	0.212404	0.627313	1
AT1G01050	1.23592	0.278623	0.0653259	-0.0884201	1.17643	0.0346943	0.622798	-0.385133	1.17643	1.21112	1.83392	1.44879	1.23592	1.51454	1.57987	1.49145	1.17643	1.21112	1.83392	1.44879	-0.059492	-0.243928	0.557472	-0.296713	4.05852e-06	0.229293	0.783324	0.768023	6.53213e-06	0.899923	0.00647971	0.112549	6.53213e-06	2.38905e-06	1.66943e-09	1.07063e-07	4.05852e-06	7.16592e-08	2.59407e-08	6.8154e-08	6.53213e-06	2.38905e-06	1.66943e-09	1.07063e-07	0.908175	0.999108	0.230849	0.774488	1
AT1G01060	0.861309	0.357857	-0.424112	-0.179163	1.50415	-0.0873294	-0.078149	-0.0482493	1.50415	1.41682	1.33867	1.29042	0.861309	1.21917	0.795055	0.615892	1.50415	1.41682	1.33867	1.29042	0.642842	-0.445187	0.345963	0.130913	0.00191929	0.189059	0.102154	0.584494	2.0545e-06	0.778978	0.79397	0.896519	2.0545e-06	2.72728e-06	5.13124e-06	8.27244e-06	0.00191929	2.43547e-05	0.00210913	0.0134187	2.0545e-06	2.72728e-06	5.13124e-06	8.27244e-06	0.171245	0.999108	0.580116	0.946878	0
AT1G01070	-0.623365	0.256516	0.717032	-0.498916	0.246456	-0.351225	1.53904	-0.482077	0.246456	-0.104769	1.43427	0.952195	-0.623365	-0.366849	0.350184	-0.148733	0.246456	-0.104769	1.43427	0.952195	0.869821	-0.607742	0.822009	0.0168396	0.0663329	0.479915	0.0312483	0.189248	0.501621	0.324577	4.97434e-05	0.19211	0.501621	0.762083	5.24915e-05	0.00336494	0.0663329	0.251326	0.257546	0.633189	0.501621	0.762083	5.24915e-05	0.00336494	0.145058	0.999108	0.240146	0.994572	0
AT1G01080	1.16565	1.60899	0.651868	0.0545491	0.904962	1.66786	0.872978	0.349113	0.904962	2.57283	3.4458	3.79492	1.16565	2.77464	3.42651	3.48106	0.904962	2.57283	3.4458	3.79492	-0.260686	0.0588697	0.221111	0.294564	3.24403e-07	1.55867e-09	0.000585089	0.825601	1.09899e-05	9.1224e-10	2.19714e-05	0.0701186	1.09899e-05	4.52349e-14	8.37503e-17	1.28312e-17	3.24403e-07	1.15028e-14	1.09026e-16	7.08009e-17	1.09899e-05	4.52349e-14	8.37503e-17	1.28312e-17	0.438626	0.999108	0.605376	0.699313	1
AT1G01090	1.78735	1.19951	0.456627	0.149766	1.43209	1.43652	0.45704	0.00271179	1.43209	2.86861	3.32565	3.32837	1.78735	2.98686	3.44349	3.59326	1.43209	2.86861	3.32565	3.32837	-0.355255	0.237007	0.000413181	-0.147054	8.77863e-12	1.1846e-08	0.00296649	0.398162	3.80182e-10	5.58859e-10	0.00313155	0.990373	3.80182e-10	2.09863e-16	5.67534e-18	5.14772e-18	8.77863e-12	1.09338e-16	3.94807e-18	1.65827e-18	3.80182e-10	2.09863e-16	5.67534e-18	5.14772e-18	0.182242	0.999108	0.999774	0.855912	1
AT1G01100	0.384602	0.787735	-0.61554	-0.25232	0.634345	0.675426	-0.0592762	-0.465276	0.634345	1.30977	1.25049	0.785219	0.384602	1.17234	0.556797	0.304477	0.634345	1.30977	1.25049	0.785219	0.249743	-0.11231	0.556264	-0.212956	0.140673	0.00343043	0.0165579	0.408759	0.014486	0.0111283	0.840933	0.0942757	0.014486	5.83826e-06	9.2919e-06	0.00179059	0.140673	2.87099e-05	0.0213194	0.195479	0.014486	5.83826e-06	9.2919e-06	0.00179059	0.627081	0.999108	0.308235	0.88956	0
AT1G01110	0.906732	1.69211	-0.921345	-0.219035	0.79861	1.55426	-0.979307	-0.37203	0.79861	2.35287	1.37357	1.00154	0.906732	2.59884	1.6775	1.45846	0.79861	2.35287	1.37357	1.00154	-0.108122	-0.137847	-0.0579619	-0.152995	0.0598915	0.000915388	0.0499172	0.725942	0.0965413	0.00208949	0.0401855	0.509229	0.0965413	9.12962e-06	0.00305947	0.0248185	0.0598915	2.32343e-06	0.00048298	0.00177755	0.0965413	9.12962e-06	0.00305947	0.0248185	0.9218	0.999108	0.973022	0.967999	0
AT1G01120	-0.0834112	1.13776	0.755123	2.41916	-0.28789	0.73888	1.29715	1.65493	-0.28789	0.45099	1.74814	3.40307	-0.0834112	1.05435	1.80947	4.22863	-0.28789	0.45099	1.74814	3.40307	-0.204479	-0.398882	0.542027	-0.764233	0.840293	0.00318346	0.0379376	1.14218e-06	0.471317	0.0497481	0.000878553	0.000137436	0.471317	0.202022	1.2913e-05	1.70541e-10	0.840293	0.0037912	8.18635e-06	2.52045e-12	0.471317	0.202022	1.2913e-05	1.70541e-10	0.79588	0.999108	0.520989	0.589806	0
AT1G01140	2.37855	-0.695685	1.72715	1.16338	3.15239	-0.482722	1.30102	1.12026	3.15239	2.66966	3.97068	5.09094	2.37855	1.68286	3.41001	4.57339	3.15239	2.66966	3.97068	5.09094	0.773837	0.212963	-0.426128	-0.0431216	4.00991e-09	0.0156854	8.13989e-07	0.00038058	2.2529e-11	0.0933976	4.28668e-05	0.000483108	2.2529e-11	1.37058e-10	3.60198e-14	2.69864e-16	4.00991e-09	5.24623e-07	8.34261e-13	2.34091e-15	2.2529e-11	1.37058e-10	3.60198e-14	2.69864e-16	0.118582	0.999108	0.504112	0.984715	1
AT1G01150	-0.667376	-0.312683	-0.0426301	-0.0590044	-0.147503	-0.327088	-0.347273	0.451177	-0.147503	-0.47459	-0.821863	-0.370686	-0.667376	-0.980059	-1.02269	-1.08169	-0.147503	-0.47459	-0.821863	-0.370686	0.519874	-0.014405	-0.304643	0.510181	0.0404763	0.357613	0.902082	0.897475	0.689058	0.3394	0.290237	0.203464	0.689058	0.122776	0.00764431	0.211176	0.0404763	0.00226472	0.00129791	0.000735734	0.689058	0.122776	0.00764431	0.211176	0.381302	0.999108	0.709522	0.714967	0
AT1G01160	0.608452	-0.518187	-1.14093	-0.797441	0.547919	-0.473812	-1.16993	-0.442486	0.547919	0.0741068	-1.09582	-1.53831	0.608452	0.0902654	-1.05067	-1.84811	0.547919	0.0741068	-1.09582	-1.53831	-0.0605333	0.0443747	-0.0289986	0.354955	0.000463414	0.00227358	8.9749e-08	4.94551e-05	0.00113924	0.00489388	6.55374e-08	0.0112834	0.00113924	0.648995	4.76306e-08	9.11631e-11	0.000463414	0.564116	1.01434e-07	2.58612e-12	0.00113924	0.648995	4.76306e-08	9.11631e-11	0.866686	0.999108	0.957073	0.558702	0
AT1G01170	-0.686369	-0.856097	-0.116858	0.156413	0.0849342	-0.812648	-0.160775	0.391679	0.0849342	-0.727714	-0.88849	-0.49681	-0.686369	-1.54247	-1.65932	-1.50291	0.0849342	-0.727714	-0.88849	-0.49681	0.771303	0.0434485	-0.0439174	0.235266	0.000402177	3.16866e-05	0.520831	0.470167	0.678343	6.45696e-05	0.386708	0.0422935	0.678343	0.000115482	7.09563e-06	0.00402607	0.000402177	1.00756e-09	1.78118e-10	1.12589e-09	0.678343	0.000115482	7.09563e-06	0.00402607	0.0161994	0.999108	0.939453	0.77677	0
AT1G01180	-2.8852	-0.658378	0.530953	0.871265	-3.00402	-0.687436	-0.0686691	1.04361	-3.00402	-3.69146	-3.76012	-2.71651	-2.8852	-3.54358	-3.01262	-2.14136	-3.00402	-3.69146	-3.76012	-2.71651	-0.11882	-0.029058	-0.599622	0.172346	6.9111e-10	0.0363322	0.079425	0.0107937	2.78566e-10	0.0295469	0.846226	0.00224641	2.78566e-10	1.58949e-12	7.06523e-13	4.17482e-10	6.9111e-10	3.89502e-12	6.15464e-11	3.31085e-08	2.78566e-10	1.58949e-12	7.06523e-13	4.17482e-10	0.86275	0.999108	0.36872	0.938004	-1
AT1G01200	-0.281623	0.862924	0.36726	-0.251338	-0.71162	1.81569	0.142125	-0.152108	-0.71162	1.10407	1.2462	1.09409	-0.281623	0.5813	0.948561	0.697222	-0.71162	1.10407	1.2462	1.09409	-0.429997	0.95277	-0.225135	0.0992304	0.452953	0.0189777	0.303339	0.571627	0.0480661	1.59975e-05	0.72211	0.739543	0.0480661	0.00202463	0.000549489	0.00181864	0.452953	0.0885243	0.00594313	0.0365824	0.0480661	0.00202463	0.000549489	0.00181864	0.534337	0.881185	0.820285	0.972227	0
AT1G01210	1.63619	-0.00220839	-0.462562	-0.515547	1.07657	-0.084009	-0.616464	-0.957936	1.07657	0.992557	0.376093	-0.581843	1.63619	1.63398	1.17142	0.655873	1.07657	0.992557	0.376093	-0.581843	-0.559624	-0.0818007	-0.153902	-0.442389	8.20101e-08	0.99423	0.0419746	0.0424709	3.2033e-05	0.754922	0.00856931	0.000319614	3.2033e-05	5.56158e-05	0.0791551	0.00798782	8.20101e-08	3.20606e-08	5.07714e-06	0.00324555	3.2033e-05	5.56158e-05	0.0791551	0.00798782	0.172158	0.999108	0.807978	0.632153	1
AT1G01220	1.25976	0.0701682	0.697525	-0.393279	-0.147213	0.677649	0.295863	-0.371968	-0.147213	0.530436	0.826299	0.454331	1.25976	1.32992	2.02745	1.63417	-0.147213	0.530436	0.826299	0.454331	-1.40697	0.607481	-0.401662	0.0213113	0.000188065	0.84711	0.0222463	0.265013	0.673801	0.0312075	0.348605	0.278213	0.673801	0.0704168	0.00520624	0.108455	0.000188065	5.48454e-05	8.14951e-08	2.47979e-06	0.673801	0.0704168	0.00520624	0.108455	0.010889	0.96973	0.580456	0.993856	1
AT1G01225	-0.27667	-0.0838952	0.00373203	0.382732	-0.368665	0.0911665	0.813734	0.201126	-0.368665	-0.277498	0.536235	0.737361	-0.27667	-0.360566	-0.356834	0.0258986	-0.368665	-0.277498	0.536235	0.737361	-0.0919942	0.175062	0.810001	-0.181606	0.419253	0.828534	0.991798	0.316238	0.280594	0.815813	0.0143055	0.615695	0.280594	0.38838	0.0792093	0.017054	0.419253	0.248928	0.23806	0.934651	0.280594	0.38838	0.0792093	0.017054	0.902984	0.999108	0.236309	0.938813	0
AT1G01230	-1.77063	-0.547149	-0.522306	0.327783	-1.47962	-0.632985	0.0216194	-0.0128434	-1.47962	-2.11261	-2.09099	-2.10383	-1.77063	-2.31778	-2.84008	-2.5123	-1.47962	-2.11261	-2.09099	-2.10383	0.291003	-0.085836	0.543926	-0.340627	1.38125e-07	0.0373859	0.0399177	0.268496	1.79077e-06	0.0169663	0.94335	0.972384	1.79077e-06	2.17108e-09	1.96716e-09	1.72683e-09	1.38125e-07	4.28076e-10	5.67797e-12	6.22675e-11	1.79077e-06	2.17108e-09	1.96716e-09	1.72683e-09	0.561623	0.999108	0.320689	0.774762	-1
AT1G01240	-2.33625	-0.880698	-0.859814	0.0113735	-1.87685	-1.44933	-1.28173	1.10117	-1.87685	-3.32618	-4.60791	-3.50674	-2.33625	-3.21695	-4.07676	-4.06539	-1.87685	-3.32618	-4.60791	-3.50674	0.459404	-0.568631	-0.42192	1.08979	7.55466e-12	5.91323e-05	6.80386e-05	0.96755	3.13013e-10	4.12599e-08	2.89976e-07	7.48497e-06	3.13013e-10	1.64176e-15	1.73045e-18	2.85777e-16	7.55466e-12	3.293e-15	1.99994e-17	1.73323e-17	3.13013e-10	1.64176e-15	1.73045e-18	2.85777e-16	0.183025	0.817402	0.304396	0.0547244	-1
AT1G01250	-2.76158	-0.340587	-0.145854	0.427555	-2.02444	-0.440363	-1.71297	1.15877	-2.02444	-2.46481	-4.17778	-3.01901	-2.76158	-3.10216	-3.24802	-2.82046	-2.02444	-2.46481	-4.17778	-3.01901	0.737132	-0.0997751	-1.56712	0.731216	2.40397e-08	0.374131	0.699315	0.308607	2.62719e-06	0.243708	3.24345e-05	0.00358448	2.62719e-06	5.83359e-08	2.10267e-12	1.15626e-09	2.40397e-08	1.05192e-09	3.12777e-10	4.22945e-09	2.62719e-06	5.83359e-08	2.10267e-12	1.15626e-09	0.257901	0.999108	0.0278497	0.606999	-1
AT1G01260	-0.366221	-0.205728	-0.186725	-0.00793749	-0.0154529	-0.12405	-0.251371	0.026897	-0.0154529	-0.139503	-0.390873	-0.363976	-0.366221	-0.571949	-0.758674	-0.766612	-0.0154529	-0.139503	-0.390873	-0.363976	0.350769	0.0816778	-0.0646453	0.0348345	0.0582774	0.305211	0.326877	0.977159	0.947984	0.560862	0.192216	0.921587	0.947984	0.4594	0.0295634	0.0408542	0.0582774	0.0026623	0.00012963	0.000110677	0.947984	0.4594	0.0295634	0.0408542	0.314095	0.999108	0.911027	0.980523	0
AT1G01290	0.97087	0.847662	-1.49572	-0.645466	1.55751	0.266345	-1.24882	-0.503728	1.55751	1.82385	0.575037	0.0713095	0.97087	1.81853	0.322814	-0.322652	1.55751	1.82385	0.575037	0.0713095	0.586638	-0.581317	0.246902	0.141738	0.00431877	0.0119449	4.80892e-05	0.0755055	2.58075e-05	0.454702	0.000400575	0.159885	2.58075e-05	1.56753e-06	0.0597675	0.821953	0.00431877	1.77717e-06	0.284599	0.282112	2.58075e-05	1.56753e-06	0.0597675	0.821953	0.326329	0.999108	0.776395	0.955708	0
AT1G01300	0.889236	1.50541	-0.422833	-0.576416	-0.756358	1.76451	-0.301048	-0.335567	-0.756358	1.00815	0.7071	0.371534	0.889236	2.39465	1.97182	1.3954	-0.756358	1.00815	0.7071	0.371534	-1.64559	0.259092	0.121786	0.240849	0.00323222	1.02554e-05	0.137826	0.0724043	0.00996811	1.10894e-06	0.310007	0.302278	0.00996811	0.000630595	0.0104367	0.164055	0.00323222	2.10907e-09	4.93581e-08	1.05109e-05	0.00996811	0.000630595	0.0104367	0.164055	0.00236721	0.999108	0.886992	0.889322	0
AT1G01320	0.847128	1.35388	0.457623	-0.502837	0.472084	1.43802	0.241092	-0.385711	0.472084	1.9101	2.15119	1.76548	0.847128	2.20101	2.65863	2.1558	0.472084	1.9101	2.15119	1.76548	-0.375044	0.0841341	-0.216531	0.117126	4.35047e-05	4.42742e-08	0.0125368	0.0130128	0.0106946	1.76762e-08	0.19041	0.050155	0.0106946	2.29007e-11	1.46944e-12	7.30957e-11	4.35047e-05	1.60929e-12	2.28164e-14	1.4877e-12	0.0106946	2.29007e-11	1.46944e-12	7.30957e-11	0.25457	0.999108	0.623107	0.922565	0
AT1G01340	-0.26618	-0.584548	0.60803	0.0411134	0.0711391	-0.574253	0.805186	-0.221893	0.0711391	-0.503114	0.302072	0.0801785	-0.26618	-0.850728	-0.242698	-0.201585	0.0711391	-0.503114	0.302072	0.0801785	0.337319	0.0102951	0.197156	-0.263007	0.379651	0.0502128	0.0355	0.922988	0.838214	0.0549609	0.00701072	0.522537	0.838214	0.0717449	0.266187	0.774839	0.379651	0.00334213	0.369377	0.453955	0.838214	0.0717449	0.266187	0.774839	0.551752	0.999108	0.805684	0.876799	0
AT1G01350	-0.342351	-0.438487	-0.541495	-0.0697278	0.170352	-0.588777	-0.955341	-0.427023	0.170352	-0.418425	-1.37377	-1.80079	-0.342351	-0.780838	-1.32233	-1.39206	0.170352	-0.418425	-1.37377	-1.80079	0.512703	-0.15029	-0.413846	-0.357295	0.0554789	0.0156948	0.00289829	0.768546	0.363417	0.00172828	5.71268e-06	0.0249182	0.363417	0.0144617	4.49879e-09	2.62973e-11	0.0554789	4.34759e-05	9.41901e-09	3.62166e-09	0.363417	0.0144617	4.49879e-09	2.62973e-11	0.10022	0.999108	0.264058	0.607681	0
AT1G01355	-0.279926	-2.42345	-0.755601	0.305656	-0.630383	-2.28003	-0.365294	-0.470535	-0.630383	-2.91042	-3.27571	-3.74624	-0.279926	-2.70338	-3.45898	-3.15332	-0.630383	-2.91042	-3.27571	-3.74624	-0.350458	0.14342	0.390307	-0.77619	0.327173	2.64757e-09	0.00709279	0.346391	0.0236628	8.20213e-09	0.191088	0.118443	0.0236628	2.11545e-11	1.37249e-12	9.61513e-14	0.327173	9.65471e-11	4.9581e-13	3.09073e-12	0.0236628	2.11545e-11	1.37249e-12	9.61513e-14	0.509029	0.999108	0.544451	0.396733	0
AT1G01360	-1.71714	-0.536086	-0.224704	0.490962	-1.1797	-0.713165	-0.091268	0.831539	-1.1797	-1.89286	-1.98413	-1.15259	-1.71714	-2.25323	-2.47794	-1.98697	-1.1797	-1.89286	-1.98413	-1.15259	0.537446	-0.177079	0.133436	0.340577	2.80335e-07	0.0440517	0.388863	0.0901953	4.86876e-05	0.00842396	0.754733	0.00375407	4.86876e-05	1.97776e-08	6.54555e-09	3.21459e-05	2.80335e-07	9.31962e-10	1.07905e-10	6.54647e-09	4.86876e-05	1.97776e-08	6.54555e-09	3.21459e-05	0.25245	0.999108	0.858127	0.778353	-1
AT1G01370	-0.308255	1.67424	0.152514	-0.697176	0.731076	1.53302	0.793458	-0.736044	0.731076	2.2641	3.05755	2.32151	-0.308255	1.36599	1.5185	0.821323	0.731076	2.2641	3.05755	2.32151	1.03933	-0.14122	0.640944	-0.0388676	0.370037	1.5722e-05	0.658601	0.0574576	0.0283816	5.2301e-05	0.0178912	0.0395899	0.0283816	5.96377e-08	1.89037e-10	2.92834e-08	0.370037	0.00010552	2.22387e-05	0.00922078	0.0283816	5.96377e-08	1.89037e-10	2.92834e-08	0.0762247	0.999108	0.374069	0.988919	0
AT1G01380	0.038317	2.21982	2.3106	-0.823263	-0.355164	3.01816	1.88628	-1.21922	-0.355164	2.663	4.54928	3.33006	0.038317	2.25814	4.56873	3.74547	-0.355164	2.663	4.54928	3.33006	-0.393481	0.798342	-0.424315	-0.395953	0.933979	4.58415e-06	2.3337e-06	0.0650259	0.410923	4.11833e-08	3.86927e-05	0.00572604	0.410923	1.02041e-07	3.49221e-12	1.44416e-09	0.933979	1.55815e-06	3.39319e-12	1.64978e-10	0.410923	1.02041e-07	3.49221e-12	1.44416e-09	0.625367	0.96973	0.669222	0.856205	0
AT1G01390	0.217124	-0.168012	3.06603	2.32363	0.0361903	-0.210711	3.58569	2.47471	0.0361903	-0.174521	3.41117	5.88588	0.217124	0.0491121	3.11515	5.43878	0.0361903	-0.174521	3.41117	5.88588	-0.180933	-0.0426998	0.519654	0.151081	0.405069	0.541676	5.56674e-12	6.7679e-09	0.905029	0.438023	2.65395e-13	2.60943e-09	0.905029	0.48104	7.88823e-14	1.8621e-18	0.405069	0.845807	5.28714e-13	9.15786e-18	0.905029	0.48104	7.88823e-14	1.8621e-18	0.7282	0.999108	0.330085	0.931235	0
AT1G01420	-0.43967	-0.491273	0.234334	1.63968	-0.242496	-0.737407	0.644404	1.22338	-0.242496	-0.979903	-0.335499	0.887878	-0.43967	-0.930943	-0.696609	0.943071	-0.242496	-0.979903	-0.335499	0.887878	0.197174	-0.246134	0.41007	-0.416303	0.157165	0.116222	0.445848	1.79727e-05	0.46428	0.0191177	0.0354557	0.000474106	0.46428	0.0014021	0.236949	0.00276516	0.157165	0.00228021	0.0159161	0.00165655	0.46428	0.0014021	0.236949	0.00276516	0.759015	0.999108	0.568601	0.767844	0
AT1G01430	0.681893	0.771142	1.27613	0.331063	0.222346	0.404679	0.948184	0.16304	0.222346	0.627024	1.57521	1.73825	0.681893	1.45303	2.72916	3.06022	0.222346	0.627024	1.57521	1.73825	-0.459547	-0.366463	-0.327942	-0.168022	0.0168034	0.00766268	4.80629e-05	0.308147	0.462737	0.161314	0.00126027	0.634716	0.462737	0.0199438	1.05396e-06	2.10715e-07	0.0168034	4.69532e-06	6.41065e-11	6.59123e-12	0.462737	0.0199438	1.05396e-06	2.10715e-07	0.372825	0.999108	0.62748	0.931537	0
AT1G01440	0.601181	-0.399328	-0.0807779	-0.104702	-0.288146	-0.0296397	0.0715087	0.0238921	-0.288146	-0.317785	-0.246277	-0.222384	0.601181	0.201853	0.121075	0.0163724	-0.288146	-0.317785	-0.246277	-0.222384	-0.889327	0.369689	0.152287	0.128595	0.0147792	0.105535	0.749852	0.742457	0.248321	0.920469	0.793883	0.945155	0.248321	0.169785	0.272474	0.318846	0.0147792	0.383692	0.592703	0.94348	0.248321	0.169785	0.272474	0.318846	0.0371704	0.999108	0.819404	0.941077	0
AT1G01448	-0.790292	-0.663047	-0.331383	-0.0511117	-1.75539	-0.201755	-0.660212	-0.23765	-1.75539	-1.95715	-2.61736	-2.85501	-0.790292	-1.45334	-1.78472	-1.83583	-1.75539	-1.95715	-2.61736	-2.85501	-0.965099	0.461292	-0.328829	-0.186538	0.000772222	0.00390738	0.125454	0.867677	9.15993e-09	0.393696	0.00362972	0.340037	9.15993e-09	4.89005e-10	1.18746e-12	2.14619e-13	0.000772222	1.08193e-07	2.14035e-09	1.22216e-09	9.15993e-09	4.89005e-10	1.18746e-12	2.14619e-13	0.0144248	0.962446	0.512566	0.88691	0
AT1G01450	-1.16175	-0.618346	-0.132458	-0.37312	-1.79216	-0.405417	-0.748428	0.215821	-1.79216	-2.19758	-2.946	-2.73018	-1.16175	-1.78009	-1.91255	-2.28567	-1.79216	-2.19758	-2.946	-2.73018	-0.630411	0.212929	-0.61597	0.588942	4.96815e-06	0.005302	0.542138	0.116775	3.75831e-09	0.0634414	0.00091688	0.376198	3.75831e-09	3.03137e-11	5.89676e-14	2.82168e-13	4.96815e-06	1.77851e-09	3.2849e-10	1.00679e-11	3.75831e-09	3.03137e-11	5.89676e-14	2.82168e-13	0.0936543	0.999108	0.155536	0.406818	-1
AT1G01470	-0.816091	-3.11832	-0.404678	2.21557	-0.119792	-3.00315	-1.02349	1.65299	-0.119792	-3.12294	-4.14643	-2.49344	-0.816091	-3.93441	-4.33909	-2.12351	-0.119792	-3.12294	-4.14643	-2.49344	0.696299	0.115167	-0.618809	-0.562585	4.87893e-05	7.5407e-15	0.021996	6.46043e-11	0.54044	1.80683e-14	2.28793e-06	6.03266e-09	0.54044	1.08817e-15	2.4014e-18	4.48073e-14	4.87893e-05	1.93561e-17	1.53919e-18	1.1442e-12	0.54044	1.08817e-15	2.4014e-18	4.48073e-14	0.0269439	0.999108	0.0804242	0.341555	0
AT1G01480	-2.70388	-0.837951	-0.026981	0.141067	-2.43188	-1.38213	0.178021	0.264883	-2.43188	-3.81401	-3.63599	-3.37111	-2.70388	-3.54183	-3.56881	-3.42775	-2.43188	-3.81401	-3.63599	-3.37111	0.271998	-0.544179	0.205002	0.123816	3.35836e-10	0.00378449	0.927868	0.694351	1.75358e-09	1.89692e-05	0.548155	0.406604	1.75358e-09	1.04016e-13	1.63567e-13	7.65392e-13	3.35836e-10	4.80434e-13	2.56473e-13	5.62163e-13	1.75358e-09	1.04016e-13	1.63567e-13	7.65392e-13	0.622809	0.971119	0.780996	0.954311	-1
AT1G01490	2.36101	-0.421509	0.306071	0.258987	3.58639	-0.887753	-0.208161	0.0549243	3.58639	2.69864	2.49048	2.5454	2.36101	1.9395	2.24557	2.50456	3.58639	2.69864	2.49048	2.5454	1.22538	-0.466243	-0.514233	-0.204062	1.1748e-11	0.0401254	0.121708	0.262305	6.33664e-15	8.89863e-05	0.312096	0.837572	6.33664e-15	1.7043e-13	5.3155e-13	3.54244e-13	1.1748e-11	1.18141e-10	4.51329e-12	5.03085e-13	6.33664e-15	1.7043e-13	5.3155e-13	3.54244e-13	0.00136068	0.943375	0.216069	0.848155	1
AT1G01500	-0.590282	-1.07075	-1.53269	-0.202371	-0.445174	-0.758465	-1.90846	0.242751	-0.445174	-1.20364	-3.1121	-2.86935	-0.590282	-1.66103	-3.19372	-3.39609	-0.445174	-1.20364	-3.1121	-2.86935	0.145108	0.312288	-0.375775	0.445122	0.0140704	5.7975e-05	3.41339e-07	0.476959	0.059258	0.00230308	1.00897e-08	0.365099	0.059258	5.46605e-06	1.40753e-13	7.41881e-13	0.0140704	3.47511e-08	9.04942e-14	2.55854e-14	0.059258	5.46605e-06	1.40753e-13	7.41881e-13	0.770877	0.999108	0.47717	0.637035	0
AT1G01510	1.44023	1.07543	-0.408822	-0.218456	1.19933	0.911424	-0.571018	-0.176728	1.19933	2.11075	1.53974	1.36301	1.44023	2.51566	2.10683	1.88838	1.19933	2.11075	1.53974	1.36301	-0.240899	-0.164003	-0.162196	0.0417282	4.39118e-07	3.13675e-05	0.0647871	0.414184	5.39385e-06	0.000240523	0.0122476	0.506049	5.39385e-06	1.79949e-10	4.2986e-08	3.2169e-07	4.39118e-07	6.74955e-12	1.4341e-10	1.10422e-09	5.39385e-06	1.79949e-10	4.2986e-08	3.2169e-07	0.586616	0.999108	0.78743	0.980018	1
AT1G01520	-2.80453	0.217317	-1.73114	0.206037	-2.39758	0.282328	-2.55489	0.393798	-2.39758	-2.11525	-4.67015	-4.27635	-2.80453	-2.58722	-4.31835	-4.11232	-2.39758	-2.11525	-4.67015	-4.27635	0.406954	0.065011	-0.823757	0.187761	1.97971e-09	0.532366	4.66689e-06	0.603732	2.37318e-08	0.409891	1.17849e-08	0.266048	2.37318e-08	8.77328e-08	1.69484e-14	1.03122e-13	1.97971e-09	2.75846e-09	8.85243e-14	2.29966e-13	2.37318e-08	8.77328e-08	1.69484e-14	1.03122e-13	0.502638	0.999108	0.208529	0.933152	-1
AT1G01540	0.987307	0.28817	0.196951	0.283232	-0.23184	0.463004	0.353618	0.278421	-0.23184	0.231164	0.584782	0.863203	0.987307	1.27548	1.47243	1.75566	-0.23184	0.231164	0.584782	0.863203	-1.21915	0.174835	0.156667	-0.00481174	0.0003254	0.274595	0.437749	0.337376	0.389051	0.0735419	0.164109	0.329382	0.389051	0.347996	0.0146908	0.000623286	0.0003254	7.16989e-06	6.43274e-07	3.36633e-08	0.389051	0.347996	0.0146908	0.000623286	0.007946	0.999108	0.822909	0.997701	0
AT1G01550	-0.353915	-1.09314	0.205786	0.775409	-0.45204	-0.953044	0.470606	0.440564	-0.45204	-1.40508	-0.934478	-0.493914	-0.353915	-1.44706	-1.24127	-0.465859	-0.45204	-1.40508	-0.934478	-0.493914	-0.0981249	0.140096	0.264819	-0.334845	0.0142394	2.16493e-08	0.138673	1.32759e-05	0.00200484	2.26529e-07	0.00148591	0.00447738	0.00200484	5.99138e-11	7.74514e-08	0.000492897	0.0142394	3.74704e-11	4.84112e-10	0.000891535	0.00200484	5.99138e-11	7.74514e-08	0.000492897	0.738539	0.999108	0.39146	0.518831	0
AT1G01560	-0.13291	-0.0702972	0.428596	-0.127215	-0.267216	0.229296	0.103843	1.24173	-0.267216	-0.0379203	0.0659232	1.30765	-0.13291	-0.203207	0.22539	0.0981743	-0.267216	-0.0379203	0.0659232	1.30765	-0.134307	0.299593	-0.324753	1.36894	0.699052	0.850735	0.167949	0.762599	0.431073	0.508686	0.769764	0.000557584	0.431073	0.910709	0.829857	7.15985e-05	0.699052	0.505495	0.441083	0.739044	0.431073	0.910709	0.829857	7.15985e-05	0.845599	0.999108	0.676875	0.14808	0
AT1G01580	-0.888216	-1.28166	-0.472172	-0.834158	-2.84931	-0.80731	-0.44522	0.233051	-2.84931	-3.65662	-4.10184	-3.86879	-0.888216	-2.16987	-2.64204	-3.4762	-2.84931	-3.65662	-4.10184	-3.86879	-1.96109	0.474345	0.0269526	1.06721	0.0119761	0.000582634	0.165093	0.028519	5.10045e-09	0.0228437	0.200992	0.573913	5.10045e-09	1.77548e-11	1.22473e-12	3.9939e-12	0.0119761	2.47637e-07	6.21262e-09	3.4027e-11	5.10045e-09	1.77548e-11	1.22473e-12	3.9939e-12	0.00236721	0.999108	0.98351	0.347002	0
AT1G01600	-1.08632	1.09348	-0.776922	-0.040451	-1.30684	1.06875	-0.812957	0.00885859	-1.30684	-0.23809	-1.05105	-1.04219	-1.08632	0.0071535	-0.769769	-0.81022	-1.30684	-0.23809	-1.05105	-1.04219	-0.220514	-0.0247293	-0.0360349	0.0493096	0.00361145	0.00357811	0.0289955	0.940613	0.000576398	0.00442766	0.024172	0.986684	0.000576398	0.503094	0.00266117	0.00275136	0.00361145	0.984536	0.0224169	0.0163325	0.000576398	0.503094	0.00266117	0.00275136	0.771743	0.999108	0.978609	0.986041	-1
AT1G01610	0.0311409	3.06581	0.193302	0.268552	-0.0346367	2.61665	0.631816	0.316639	-0.0346367	2.58201	3.21383	3.53047	0.0311409	3.09695	3.29026	3.55881	-0.0346367	2.58201	3.21383	3.53047	-0.0657776	-0.449165	0.438515	0.0480875	0.916569	1.12501e-11	0.457752	0.379375	0.912153	2.23107e-10	0.0156068	0.272986	0.912153	5.56153e-11	5.00416e-13	7.83416e-14	0.916569	1.80676e-12	3.35878e-13	6.74384e-14	0.912153	5.56153e-11	5.00416e-13	7.83416e-14	0.912161	0.999108	0.446125	0.979992	0
AT1G01620	-0.610249	2.15743	2.22531	0.381168	-0.209916	1.90051	2.0048	0.236433	-0.209916	1.6906	3.6954	3.93183	-0.610249	1.54719	3.7725	4.15366	-0.209916	1.6906	3.6954	3.93183	0.400333	-0.256923	-0.220509	-0.144735	0.0367649	3.76613e-08	2.18093e-08	0.248687	0.505182	3.23016e-07	1.32869e-07	0.484669	0.505182	6.95734e-07	2.65335e-13	7.93034e-14	0.0367649	2.92573e-06	1.90343e-13	2.67451e-14	0.505182	6.95734e-07	2.65335e-13	7.93034e-14	0.463747	0.999108	0.773513	0.945391	0
AT1G01630	0.715204	0.598303	1.37432	1.20498	0.968936	0.207782	1.4513	0.702064	0.968936	1.17672	2.62802	3.33008	0.715204	1.31351	2.68782	3.89281	0.968936	1.17672	2.62802	3.33008	0.253732	-0.390522	0.0769855	-0.502918	0.00157801	0.00708	4.43388e-07	9.7271e-06	4.97823e-05	0.365639	2.03298e-07	0.00304007	4.97823e-05	1.96514e-06	6.6555e-13	5.88135e-15	0.00157801	3.79944e-07	4.56435e-13	2.83024e-16	4.97823e-05	1.96514e-06	6.6555e-13	5.88135e-15	0.540636	0.999108	0.9046	0.524389	0
AT1G01640	0.0174617	-1.57614	-0.834983	0.710516	0.253865	-1.42213	-0.573879	0.0479758	0.253865	-1.16826	-1.74214	-1.69416	0.0174617	-1.55868	-2.39366	-1.68314	0.253865	-1.16826	-1.74214	-1.69416	0.236403	0.154014	0.261104	-0.662541	0.957114	3.2365e-06	0.00354829	0.021347	0.394504	1.48537e-05	0.040293	0.903365	0.394504	8.14326e-05	2.09163e-07	3.19952e-07	0.957114	1.65538e-06	7.86478e-10	3.70457e-07	0.394504	8.14326e-05	2.09163e-07	3.19952e-07	0.676396	0.999108	0.714427	0.518831	0
AT1G01650	-1.69012	-1.68226	0.736375	-0.111126	-2.91742	-1.36269	0.927661	0.160251	-2.91742	-4.28011	-3.35244	-3.19219	-1.69012	-3.37238	-2.636	-2.74713	-2.91742	-4.28011	-3.35244	-3.19219	-1.2273	0.319571	0.191286	0.271377	3.48605e-08	4.17522e-08	0.00172249	0.705972	2.06909e-12	1.30743e-06	0.000181953	0.553299	2.06909e-12	2.75758e-16	1.45021e-14	4.02856e-14	3.48605e-08	2.49702e-14	1.92288e-12	8.28786e-13	2.06909e-12	2.75758e-16	1.45021e-14	4.02856e-14	0.0034403	0.999108	0.746841	0.804112	-1
AT1G01660	-0.94802	0.0283675	1.18132	-0.65127	-0.0663192	-0.194754	0.524128	0.0171704	-0.0663192	-0.261073	0.263055	0.280225	-0.94802	-0.919652	0.261671	-0.389599	-0.0663192	-0.261073	0.263055	0.280225	0.881701	-0.223122	-0.657195	0.66844	0.0051851	0.943238	0.000656372	0.0725478	0.865721	0.596538	0.109524	0.970442	0.865721	0.417542	0.389879	0.355196	0.0051851	0.00443847	0.388	0.193496	0.865721	0.417542	0.389879	0.355196	0.128607	0.999108	0.350396	0.600838	0
AT1G01690	0.0811641	-0.111998	0.116886	-0.382074	0.62045	-0.255489	0.160478	0.193217	0.62045	0.364961	0.525439	0.718655	0.0811641	-0.0308338	0.0860524	-0.296022	0.62045	0.364961	0.525439	0.718655	0.539286	-0.143491	0.0435916	0.575291	0.770794	0.69584	0.6561	0.180904	0.0149419	0.342256	0.553979	0.518825	0.0149419	0.131157	0.0270158	0.00327736	0.770794	0.904927	0.719126	0.200364	0.0149419	0.131157	0.0270158	0.00327736	0.234284	0.999108	0.958496	0.544443	0
AT1G01710	-0.915436	-0.456042	-0.305234	-0.152573	-0.918509	-0.257751	0.0749057	-0.340704	-0.918509	-1.17626	-1.10135	-1.44206	-0.915436	-1.37148	-1.67671	-1.82928	-0.918509	-1.17626	-1.10135	-1.44206	-0.00307271	0.198291	0.38014	-0.188132	0.000145798	0.0405362	0.155134	0.571823	0.000116121	0.259513	0.759603	0.15262	0.000116121	2.51535e-06	5.40962e-06	7.51449e-08	0.000145798	2.44092e-07	5.68471e-09	1.11073e-09	0.000116121	2.51535e-06	5.40962e-06	7.51449e-08	0.99685	0.999108	0.430341	0.88394	0
AT1G01720	-2.05431	-1.01464	-1.1669	0.565735	-2.14858	-0.781006	-1.10587	0.596524	-2.14858	-2.92959	-4.03546	-3.43894	-2.05431	-3.06895	-4.23585	-3.67011	-2.14858	-2.92959	-4.03546	-3.43894	-0.0942718	0.23363	0.0610288	0.0307885	1.43669e-09	7.88033e-05	1.14106e-05	0.0248014	5.34921e-10	0.0013589	2.48046e-05	0.0156543	5.34921e-10	4.22284e-13	4.45708e-16	1.08462e-14	1.43669e-09	1.85473e-13	2.01281e-16	3.10541e-15	5.34921e-10	4.22284e-13	4.45708e-16	1.08462e-14	0.850615	0.999108	0.932944	0.986244	-1
AT1G01725	-2.21111	-0.738166	-0.98072	0.92463	-1.22584	-1.2127	-0.135498	0.781871	-1.22584	-2.43854	-2.57404	-1.79217	-2.21111	-2.94927	-3.92999	-3.00536	-1.22584	-2.43854	-2.57404	-1.79217	0.985265	-0.474534	0.845222	-0.142759	1.17428e-09	0.00369264	0.000202618	0.000919787	1.1714e-05	1.91772e-05	0.606794	0.00350518	1.1714e-05	5.05731e-11	1.22842e-11	1.13035e-08	1.17428e-09	1.39273e-12	2.8843e-15	5.79843e-13	1.1714e-05	5.05731e-11	1.22842e-11	1.13035e-08	0.0226016	0.97126	0.081066	0.933914	-1
AT1G01730	-0.249277	-1.15974	-1.06262	0.161014	0.219162	-1.39658	-0.766704	0.0136816	0.219162	-1.17741	-1.94412	-1.93044	-0.249277	-1.40901	-2.47163	-2.31062	0.219162	-1.17741	-1.94412	-1.93044	0.46844	-0.236839	0.295915	-0.147333	0.164823	3.18287e-07	1.13318e-06	0.447128	0.228001	1.6154e-08	9.42091e-05	0.958222	0.228001	8.51528e-08	5.58888e-12	6.42562e-12	0.164823	3.94886e-09	4.84283e-14	1.8273e-13	0.228001	8.51528e-08	5.58888e-12	6.42562e-12	0.134667	0.999108	0.451384	0.888861	0
AT1G01740	-0.197176	-0.0798031	-1.72348	0.221394	0.307384	-0.105796	-0.943898	-0.194714	0.307384	0.201589	-0.742309	-0.937023	-0.197176	-0.276979	-2.00046	-1.77906	0.307384	0.201589	-0.742309	-0.937023	0.504561	-0.0259924	0.779579	-0.416108	0.62372	0.857752	4.29544e-05	0.640851	0.44681	0.811918	0.0127288	0.674916	0.44681	0.590419	0.0343309	0.00848072	0.62372	0.44202	2.42846e-06	1.2542e-05	0.44681	0.590419	0.0343309	0.00848072	0.478493	0.999108	0.327484	0.826202	0
AT1G01750	0.28599	0.363021	4.53234	-1.43499	0.00539689	0.836273	4.27755	-1.39265	0.00539689	0.84167	5.11922	3.72657	0.28599	0.649011	5.18135	3.74636	0.00539689	0.84167	5.11922	3.72657	-0.280593	0.473252	-0.25479	0.0423479	0.41852	0.307257	1.01634e-12	0.000303977	0.990143	0.0166326	3.20924e-12	0.000359826	0.990143	0.0105549	9.99078e-15	5.78004e-12	0.41852	0.0450261	8.43741e-15	5.44282e-12	0.990143	0.0105549	9.99078e-15	5.78004e-12	0.685163	0.999108	0.776623	0.98772	0
AT1G01760	0.0984655	0.417959	-0.769513	-0.347335	0.0363853	0.465452	0.126021	-0.518974	0.0363853	0.501837	0.627859	0.108885	0.0984655	0.516424	-0.253088	-0.600423	0.0363853	0.501837	0.627859	0.108885	-0.0620802	0.0474935	0.895534	-0.171639	0.77073	0.186308	0.0123251	0.330945	0.922189	0.140768	0.710891	0.119231	0.922189	0.0864872	0.02918	0.709644	0.77073	0.0765476	0.371913	0.0351415	0.922189	0.0864872	0.02918	0.709644	0.931177	0.999108	0.148803	0.938004	0
AT1G01770	0.387834	-0.426802	-0.0419002	-0.501871	-0.844815	-0.139847	0.249456	-0.31342	-0.844815	-0.984663	-0.735207	-1.04863	0.387834	-0.0389678	-0.080868	-0.582739	-0.844815	-0.984663	-0.735207	-1.04863	-1.23265	0.286955	0.291356	0.188452	0.115912	0.0861317	0.87298	0.0622489	0.000942052	0.610644	0.317478	0.24665	0.000942052	0.000121159	0.0020574	4.48243e-05	0.115912	0.874222	0.725752	0.0114052	0.000942052	0.000121159	0.0020574	4.48243e-05	0.00579334	0.999108	0.619498	0.898558	0
AT1G01780	-0.402489	0.152858	2.12333	-0.204409	-0.743339	0.267749	2.06415	-0.471473	-0.743339	-0.47559	1.58856	1.11709	-0.402489	-0.24963	1.8737	1.66929	-0.743339	-0.47559	1.58856	1.11709	-0.34085	0.114891	-0.0591732	-0.267063	0.315367	0.732048	4.69928e-06	0.685758	0.0573826	0.535147	7.51924e-06	0.279423	0.0573826	0.203894	9.23502e-05	0.00307569	0.315367	0.508254	1.11673e-05	4.94401e-05	0.0573826	0.203894	9.23502e-05	0.00307569	0.665206	0.999108	0.964233	0.916032	0
AT1G01790	-0.213636	0.291847	1.25095	0.873104	0.00225358	0.454551	0.894881	2.10438	0.00225358	0.456805	1.35169	3.45607	-0.213636	0.0782112	1.32916	2.20226	0.00225358	0.456805	1.35169	3.45607	0.215889	0.162704	-0.356066	1.23128	0.458387	0.313002	5.09644e-05	0.00462983	0.99516	0.107932	0.00185189	1.09187e-07	0.99516	0.0824091	8.14031e-06	4.17953e-13	0.458387	0.775605	1.05288e-05	2.69262e-09	0.99516	0.0824091	8.14031e-06	4.17953e-13	0.703096	0.999108	0.586387	0.140134	0
AT1G01800	0.295088	-0.079967	0.0945514	-0.226746	0.800925	-0.315305	0.101902	-0.330649	0.800925	0.485619	0.587522	0.256872	0.295088	0.215121	0.309672	0.0829262	0.800925	0.485619	0.587522	0.256872	0.505836	-0.235338	0.00735103	-0.103903	0.0905683	0.681397	0.593247	0.251502	3.46922e-05	0.0741054	0.583606	0.0758433	3.46922e-05	0.00423393	0.000666119	0.106404	0.0905683	0.189275	0.0531943	0.603677	3.46922e-05	0.00423393	0.000666119	0.106404	0.0962779	0.999108	0.990501	0.931235	0
AT1G01810	0.719618	-1.41032	-1.86068	-0.0870824	1.64774	-1.46434	-2.27008	-0.305345	1.64774	0.183402	-2.08668	-2.39203	0.719618	-0.6907	-2.55138	-2.63847	1.64774	0.183402	-2.08668	-2.39203	0.928123	-0.0540222	-0.4094	-0.218262	0.0393026	0.00020527	5.35324e-06	0.855852	2.3943e-05	0.000139541	3.10695e-07	0.446492	2.3943e-05	0.594997	3.36797e-07	3.28319e-08	0.0393026	0.0363877	1.13009e-08	6.02997e-09	2.3943e-05	0.594997	3.36797e-07	3.28319e-08	0.128532	0.999108	0.622079	0.923858	0
AT1G01820	-0.207528	-0.685384	-1.03849	0.214744	-0.0799694	-0.733704	-0.868601	-0.166379	-0.0799694	-0.813673	-1.68227	-1.84865	-0.207528	-0.892912	-1.93141	-1.71666	-0.0799694	-0.813673	-1.68227	-1.84865	0.127558	-0.0483198	0.169893	-0.381124	0.24501	0.000325503	1.36581e-06	0.287792	0.689562	0.000159966	1.76333e-05	0.409027	0.689562	2.02139e-05	7.85175e-11	1.23469e-11	0.24501	5.98582e-06	5.49537e-12	5.48231e-11	0.689562	2.02139e-05	7.85175e-11	1.23469e-11	0.725007	0.999108	0.699218	0.565198	0
AT1G01830	0.273874	-0.294675	0.292774	-0.00361511	0.160604	0.0723499	0.512261	0.0200215	0.160604	0.232954	0.745215	0.765237	0.273874	-0.0208007	0.271973	0.268358	0.160604	0.232954	0.745215	0.765237	-0.11327	0.367025	0.219487	0.0236366	0.312503	0.285195	0.262573	0.992525	0.585154	0.818012	0.0519194	0.958969	0.585154	0.365811	0.00357327	0.00277483	0.312503	0.938875	0.262556	0.266044	0.585154	0.365811	0.00357327	0.00277483	0.844288	0.999108	0.751124	0.991537	0
AT1G01840	0.716813	0.165357	-0.940905	-0.166853	0.580582	-0.164999	-0.977236	-0.413127	0.580582	0.415582	-0.561654	-0.97478	0.716813	0.88217	-0.0587351	-0.225588	0.580582	0.415582	-0.561654	-0.97478	-0.136231	-0.330357	-0.0363309	-0.246274	0.0272592	0.64499	0.00398239	0.686889	0.0705471	0.649202	0.00312496	0.244404	0.0705471	0.175175	0.0594592	0.00181358	0.0272592	0.00506272	0.847874	0.443187	0.0705471	0.175175	0.0594592	0.00181358	0.845599	0.999108	0.974916	0.899201	0
AT1G01860	0.146324	0.310935	-0.618596	-0.435267	0.15024	0.623237	-0.467703	-0.338947	0.15024	0.773477	0.305773	-0.0331733	0.146324	0.457259	-0.161337	-0.596604	0.15024	0.773477	0.305773	-0.0331733	0.0039157	0.312302	0.150892	0.0963203	0.498228	0.139492	0.0032982	0.0547346	0.502645	0.00379868	0.0234289	0.129235	0.502645	0.000270831	0.108542	0.868639	0.498228	0.020829	0.395841	0.00274303	0.502645	0.000270831	0.108542	0.868639	0.99526	0.999108	0.78231	0.950823	0
AT1G01880	-0.323949	0.131648	-0.144465	0.0642928	-0.987236	0.148081	-0.238473	0.282389	-0.987236	-0.839155	-1.07763	-0.79524	-0.323949	-0.192301	-0.336766	-0.272474	-0.987236	-0.839155	-1.07763	-0.79524	-0.663287	0.0164329	-0.0940078	0.218096	0.345335	0.72991	0.676302	0.891531	0.00382086	0.699333	0.498535	0.467462	0.00382086	0.00954018	0.00109091	0.0115984	0.345335	0.551827	0.271588	0.372468	0.00382086	0.00954018	0.00109091	0.0115984	0.270093	0.999108	0.928194	0.920863	0
AT1G01910	0.732808	0.179806	-0.410005	-0.800786	0.77578	0.551504	-0.158004	-0.721103	0.77578	1.32728	1.16928	0.448177	0.732808	0.912614	0.50261	-0.298177	0.77578	1.32728	1.16928	0.448177	0.0429713	0.371698	0.252001	0.0796834	0.000106004	0.313832	0.015786	8.94058e-05	4.31875e-05	0.00217128	0.367803	0.000258474	4.31875e-05	5.34652e-09	3.89693e-08	0.00586768	0.000106004	2.88898e-06	0.0024501	0.0573944	4.31875e-05	5.34652e-09	3.89693e-08	0.00586768	0.912745	0.95197	0.516696	0.95085	0
AT1G01920	0.50985	0.454674	-1.48141	-0.360709	0.248826	0.423039	-0.785297	-0.892323	0.248826	0.671865	-0.113433	-1.00576	0.50985	0.964523	-0.51689	-0.877599	0.248826	0.671865	-0.113433	-1.00576	-0.261024	-0.0316348	0.696116	-0.531614	0.00238681	0.00623734	9.44556e-10	0.0412729	0.124989	0.0107485	2.12232e-05	9.68582e-06	0.124989	7.81691e-05	0.450016	1.80494e-07	0.00238681	4.96362e-07	0.00113315	1.63214e-06	0.124989	7.81691e-05	0.450016	1.80494e-07	0.377092	0.999108	0.0277043	0.309182	0
AT1G01930	-0.409144	-0.107402	-0.745068	-0.449034	-0.237053	-0.223631	-1.12853	-0.468558	-0.237053	-0.460684	-1.58921	-2.05777	-0.409144	-0.516545	-1.26161	-1.71065	-0.237053	-0.460684	-1.58921	-2.05777	0.172091	-0.116229	-0.383458	-0.0195238	0.199831	0.767864	0.017168	0.206839	0.487033	0.517051	0.000708896	0.172368	0.487033	0.123822	5.06425e-06	8.38658e-08	0.199831	0.0829357	0.000107699	1.69769e-06	0.487033	0.123822	5.06425e-06	8.38658e-08	0.798124	0.999108	0.609754	0.993981	0
AT1G01940	0.840384	-0.465097	-0.657645	-0.556556	1.14859	-0.564831	-0.703297	-0.780707	1.14859	0.583761	-0.119536	-0.900243	0.840384	0.375287	-0.282358	-0.838914	1.14859	0.583761	-0.119536	-0.900243	0.308208	-0.0997346	-0.0456523	-0.224151	8.15012e-05	0.0174059	0.00101158	0.00861414	8.95145e-07	0.00463493	0.000562266	0.000374261	8.95145e-07	0.00211351	0.505717	1.33869e-05	8.15012e-05	0.0396687	0.10821	3.51474e-05	8.95145e-07	0.00211351	0.505717	1.33869e-05	0.381255	0.999108	0.940221	0.810578	0
AT1G01950	0.873036	0.609494	-0.392962	0.0439622	1.16093	0.911103	-1.02672	0.0987096	1.16093	2.07203	1.04532	1.14402	0.873036	1.48253	1.08957	1.13353	1.16093	2.07203	1.04532	1.14402	0.287895	0.301609	-0.633757	0.0547474	0.000298937	0.00785271	0.0715561	0.887881	6.93071e-06	0.000204299	4.35615e-05	0.725202	6.93071e-06	1.93283e-10	1.42729e-05	3.81436e-06	0.000298937	8.84202e-08	8.21882e-06	4.51373e-06	6.93071e-06	1.93283e-10	1.42729e-05	3.81436e-06	0.496598	0.999108	0.160249	0.974458	0
AT1G01960	0.0704592	-0.0558606	-0.206358	-0.0791161	-0.590423	0.15373	-0.0702741	-0.16499	-0.590423	-0.436694	-0.506968	-0.671958	0.0704592	0.0145986	-0.19176	-0.270876	-0.590423	-0.436694	-0.506968	-0.671958	-0.660883	0.20959	0.136084	-0.0858736	0.716721	0.787001	0.242254	0.735651	0.00144697	0.424708	0.722952	0.423176	0.00144697	0.0114577	0.00336331	0.000215955	0.716721	0.936517	0.24208	0.0974548	0.00144697	0.0114577	0.00336331	0.000215955	0.0356984	0.999108	0.773589	0.949055	0
AT1G01970	-1.70534	-0.235412	-0.222649	0.323004	-2.00695	-0.293444	0.876931	0.363663	-2.00695	-2.30039	-1.42346	-1.0598	-1.70534	-1.94075	-2.1634	-1.84039	-2.00695	-2.30039	-1.42346	-1.0598	-0.301612	-0.0580319	1.09958	0.0406595	2.8901e-09	0.250805	0.255096	0.144116	1.29829e-10	0.149696	7.20391e-05	0.08815	1.29829e-10	2.71465e-12	1.70185e-08	2.11027e-06	2.8901e-09	8.1755e-11	6.50834e-12	1.51452e-10	1.29829e-10	2.71465e-12	1.70185e-08	2.11027e-06	0.413605	0.999108	0.00487485	0.977793	-1
AT1G01990	0.0256509	-0.432944	-0.888307	-0.0854249	-0.0870129	-0.310392	-0.901259	-0.594493	-0.0870129	-0.397405	-1.29866	-1.89316	0.0256509	-0.407294	-1.2956	-1.38103	-0.0870129	-0.397405	-1.29866	-1.89316	-0.112664	0.122552	-0.0129526	-0.509068	0.903186	0.0218932	2.44724e-05	0.723884	0.679925	0.101207	2.20899e-05	0.00344929	0.679925	0.0250612	2.63088e-08	2.25888e-11	0.903186	0.021938	2.85834e-08	9.01694e-09	0.679925	0.0250612	2.63088e-08	2.25888e-11	0.77324	0.999108	0.98526	0.407155	0
AT1G02000	0.38681	-0.0220821	0.441289	0.6085	-0.20187	-0.292959	0.585891	0.0112336	-0.20187	-0.49483	0.0910612	0.102295	0.38681	0.364728	0.806018	1.41452	-0.20187	-0.49483	0.0910612	0.102295	-0.588681	-0.270877	0.144602	-0.597267	0.29228	0.960223	0.212149	0.128153	0.615439	0.451138	0.101508	0.982982	0.615439	0.148952	0.792387	0.765482	0.29228	0.2849	0.0170488	0.0001304	0.615439	0.148952	0.792387	0.765482	0.3725	0.999108	0.891697	0.695396	0
AT1G02010	0.0289508	-0.712065	0.186518	1.17872	-0.94442	-0.0176342	-0.0767202	0.703546	-0.94442	-0.962054	-1.03877	-0.335228	0.0289508	-0.683114	-0.496596	0.68212	-0.94442	-0.962054	-1.03877	-0.335228	-0.973371	0.69443	-0.263238	-0.47517	0.907038	0.00184113	0.388159	1.45123e-05	7.49943e-05	0.947515	0.751138	0.00317518	7.49943e-05	3.68184e-05	1.0972e-05	0.0929204	0.907038	0.00163557	0.0151243	0.00134429	7.49943e-05	3.68184e-05	1.0972e-05	0.0929204	0.0122303	0.75308	0.612507	0.55901	0
AT1G02020	-1.06706	-0.493795	-0.712855	0.525935	-1.21538	-0.492498	-0.104499	0.0029011	-1.21538	-1.70788	-1.81238	-1.80948	-1.06706	-1.56085	-2.27371	-1.74777	-1.21538	-1.70788	-1.81238	-1.80948	-0.148322	0.0012964	0.608356	-0.523034	0.000590147	0.0945872	0.013864	0.102281	0.000119377	0.0969367	0.746891	0.994469	0.000119377	6.23156e-07	1.90509e-07	1.8999e-07	0.000590147	2.69284e-06	3.8083e-09	3.48036e-07	0.000119377	6.23156e-07	1.90509e-07	1.8999e-07	0.812071	0.999785	0.322525	0.659441	-1
AT1G02050	-1.42599	0.295533	-0.589559	-0.700275	-0.887791	-0.207466	-1.06112	0.0323978	-0.887791	-1.09526	-2.15637	-2.12398	-1.42599	-1.13046	-1.72002	-2.42029	-0.887791	-1.09526	-2.15637	-2.12398	0.538202	-0.503	-0.471557	0.732672	4.84198e-05	0.368507	0.0536967	0.0406529	0.00505864	0.547259	0.00116373	0.941582	0.00505864	0.000543608	3.26336e-08	4.13316e-08	4.84198e-05	0.000405865	1.38903e-06	4.24616e-09	0.00505864	0.000543608	3.26336e-08	4.13316e-08	0.343886	0.999108	0.50372	0.519506	-1
AT1G02060	-0.196257	-0.0731014	-0.914572	-0.288268	-0.78403	0.425949	-1.01595	-0.6367	-0.78403	-0.358081	-1.37403	-2.01073	-0.196257	-0.269358	-1.18393	-1.4722	-0.78403	-0.358081	-1.37403	-2.01073	-0.587773	0.49905	-0.101379	-0.348432	0.573661	0.85059	0.00591533	0.465294	0.0173986	0.210884	0.00275835	0.0714982	0.0173986	0.257107	6.46712e-05	2.57209e-07	0.573661	0.391302	0.000362132	2.64314e-05	0.0173986	0.257107	6.46712e-05	2.57209e-07	0.324972	0.999108	0.919623	0.837462	0
AT1G02065	-0.44726	0.0325491	0.789095	-0.127894	0.144578	-0.125513	-0.0217214	0.302992	0.144578	0.019065	-0.00265632	0.300335	-0.44726	-0.414711	0.374384	0.24649	0.144578	0.019065	-0.00265632	0.300335	0.591838	-0.158062	-0.810816	0.430885	0.155468	0.930977	0.0112137	0.756513	0.68339	0.725817	0.952093	0.394552	0.68339	0.953914	0.992373	0.293409	0.155468	0.158393	0.189061	0.386225	0.68339	0.953914	0.992373	0.293409	0.292211	0.999108	0.203214	0.760981	0
AT1G02074	-0.0870355	0.109256	2.3087	-0.243313	0.155324	-0.461455	0.208228	-0.00898516	0.155324	-0.306131	-0.0979035	-0.106889	-0.0870355	0.0222208	2.33092	2.08761	0.155324	-0.306131	-0.0979035	-0.106889	0.242359	-0.570712	-2.10048	0.234328	0.821795	0.784615	2.19341e-07	0.568348	0.694324	0.196952	0.574848	0.985909	0.694324	0.363039	0.767889	0.74572	0.821795	0.949996	5.48967e-08	3.35821e-07	0.694324	0.363039	0.767889	0.74572	0.73501	0.999108	0.0021443	0.91645	0
AT1G02080	-0.0895302	-0.424648	-0.259712	-0.0104983	-1.25466	-0.319811	0.15211	0.0304577	-1.25466	-1.57447	-1.42236	-1.39191	-0.0895302	-0.514179	-0.773891	-0.784389	-1.25466	-1.57447	-1.42236	-1.39191	-1.16513	0.104837	0.411822	0.040956	0.645252	0.0212383	0.14249	0.967661	8.92753e-08	0.0827876	0.416745	0.904247	8.92753e-08	6.71236e-10	3.29725e-09	4.80844e-09	0.645252	0.00387453	4.86321e-05	3.97116e-05	8.92753e-08	6.71236e-10	3.29725e-09	4.80844e-09	0.000876198	0.999108	0.276122	0.976039	0
AT1G02090	0.247838	-0.221734	-0.737137	-0.537447	0.716489	-0.349756	-1.0619	-1.20404	0.716489	0.366733	-0.695168	-1.89921	0.247838	0.026104	-0.711033	-1.24848	0.716489	0.366733	-0.695168	-1.89921	0.468651	-0.128021	-0.324765	-0.666596	0.213746	0.277238	0.000418216	0.013061	0.00054055	0.0805481	5.28506e-06	2.47585e-06	0.00054055	0.049818	0.000428167	6.54056e-11	0.213746	0.895389	0.000340366	1.4047e-07	0.00054055	0.049818	0.000428167	6.54056e-11	0.178163	0.999108	0.455889	0.290528	0
AT1G02100	-0.336748	0.175578	-0.400555	-0.280113	-0.614929	0.171094	-0.0602517	-0.505387	-0.614929	-0.443836	-0.504087	-1.00947	-0.336748	-0.16117	-0.561725	-0.841837	-0.614929	-0.443836	-0.504087	-1.00947	-0.278182	-0.00448449	0.340303	-0.225274	0.0986633	0.414915	0.0440943	0.223242	0.00303134	0.43333	0.791797	0.0201716	0.00303134	0.0222159	0.00887885	5.89038e-06	0.0986633	0.405081	0.00399037	6.75204e-05	0.00303134	0.0222159	0.00887885	5.89038e-06	0.466915	0.999108	0.448335	0.825414	0
AT1G02110	-0.198638	0.592217	-0.789088	-0.180837	-0.493683	0.689574	-0.65665	0.106689	-0.493683	0.195891	-0.460759	-0.354071	-0.198638	0.393579	-0.395509	-0.576346	-0.493683	0.195891	-0.460759	-0.354071	-0.295044	0.0973564	0.132438	0.287526	0.344925	0.00522693	0.000319245	0.46145	0.016297	0.00150138	0.00200778	0.673258	0.016297	0.323165	0.0169744	0.0610246	0.344925	0.0434818	0.0376325	0.00344209	0.016297	0.323165	0.0169744	0.0610246	0.443437	0.999108	0.813134	0.756923	0
AT1G02120	-0.752323	-1.09215	-0.553506	0.931439	-0.892126	-1.02587	-0.257524	0.909611	-0.892126	-1.91799	-2.17552	-1.26591	-0.752323	-1.84447	-2.39798	-1.46654	-0.892126	-1.91799	-2.17552	-1.26591	-0.139803	0.0662829	0.295982	-0.0218277	5.65516e-05	3.01168e-07	0.00136019	9.57314e-06	4.67354e-06	8.55568e-07	0.120832	1.1696e-05	4.67354e-06	3.12787e-12	1.64449e-13	5.97782e-09	5.65516e-05	7.32813e-12	2.53692e-14	4.09075e-10	4.67354e-06	3.12787e-12	1.64449e-13	5.97782e-09	0.677251	0.999108	0.4171	0.986661	0
AT1G02130	0.556766	-0.0699239	-0.457112	-0.179756	0.544463	-0.0891975	-0.678504	-0.496072	0.544463	0.455265	-0.223239	-0.719311	0.556766	0.486842	0.0297302	-0.150026	0.544463	0.455265	-0.223239	-0.719311	-0.0123034	-0.0192736	-0.221392	-0.316316	0.00136684	0.708452	0.00612395	0.35118	0.00146721	0.630744	0.000169683	0.0057977	0.00146721	0.00482864	0.143183	3.66622e-05	0.00136684	0.00288977	0.849983	0.319751	0.00146721	0.00482864	0.143183	3.66622e-05	0.977168	0.999108	0.566404	0.631259	0
AT1G02140	0.810249	-0.258147	-0.574255	-0.101568	0.68012	-0.105534	-0.234724	-0.244116	0.68012	0.574586	0.339862	0.0957461	0.810249	0.552102	-0.0221531	-0.123721	0.68012	0.574586	0.339862	0.0957461	-0.130129	0.152612	0.339531	-0.142548	1.29679e-05	0.112985	0.000661053	0.610678	9.95289e-05	0.551571	0.142232	0.161471	9.95289e-05	0.000436033	0.0235261	0.520891	1.29679e-05	0.000681692	0.884311	0.39809	9.95289e-05	0.000436033	0.0235261	0.520891	0.689458	0.999108	0.315885	0.877506	0
AT1G02145	0.419385	-0.0831615	-0.80834	-0.163394	-1.06618	0.202979	-0.159652	-0.406741	-1.06618	-0.863198	-1.02285	-1.42959	0.419385	0.336223	-0.472117	-0.63551	-1.06618	-0.863198	-1.02285	-1.42959	-1.48556	0.286141	0.648688	-0.243347	0.145231	0.802491	0.00509941	0.651062	0.000416436	0.515877	0.602672	0.192331	0.000416436	0.00222022	0.000369157	5.34199e-06	0.145231	0.212407	0.0720291	0.0170872	0.000416436	0.00222022	0.000369157	5.34199e-06	0.00457801	0.999108	0.276176	0.885546	0
AT1G02150	0.116705	0.431962	0.171413	-0.679007	-0.479412	0.376573	0.637936	-0.328282	-0.479412	-0.102839	0.535098	0.206816	0.116705	0.548667	0.72008	0.0410725	-0.479412	-0.102839	0.535098	0.206816	-0.596117	-0.0553884	0.466523	0.350726	0.578207	0.0317551	0.383505	0.00227641	0.0156897	0.0616593	0.00189595	0.125292	0.0156897	0.602246	0.00485026	0.254647	0.578207	0.0046911	0.000320226	0.823873	0.0156897	0.602246	0.00485026	0.254647	0.0856206	0.999108	0.256423	0.663666	0
AT1G02160	0.426969	-0.517776	-0.426001	-0.195821	0.0627594	-0.576869	-0.311027	-0.193758	0.0627594	-0.514109	-0.825137	-1.01889	0.426969	-0.0908073	-0.516808	-0.712629	0.0627594	-0.514109	-0.825137	-1.01889	-0.364209	-0.0590928	0.114973	0.00206232	0.00692144	0.00147357	0.00615752	0.267236	0.724172	0.000530086	0.0426026	0.256199	0.724172	0.000911842	2.13935e-06	6.94732e-08	0.00692144	0.541741	0.000744409	1.70825e-05	0.724172	0.000911842	2.13935e-06	6.94732e-08	0.182316	0.999108	0.777648	0.998203	0
AT1G02170	-0.0215937	-0.0811018	0.873064	0.405142	0.0400938	0.12307	0.621443	0.200815	0.0400938	0.163164	0.784606	0.985422	-0.0215937	-0.102696	0.770368	1.17551	0.0400938	0.163164	0.784606	0.985422	0.0616875	0.204172	-0.251621	-0.204327	0.916948	0.691834	2.30813e-05	0.0418449	0.852608	0.53842	0.00109515	0.324328	0.852608	0.353851	4.16906e-05	1.64727e-06	0.916948	0.558159	5.32423e-05	1.01153e-07	0.852608	0.353851	4.16906e-05	1.64727e-06	0.879505	0.999108	0.549628	0.82225	0
AT1G02180	0.322375	0.807841	0.369656	0.270729	0.296596	1.11142	-0.212927	-0.489822	0.296596	1.40802	1.19509	0.705267	0.322375	1.13022	1.49987	1.7706	0.296596	1.40802	1.19509	0.705267	-0.0257791	0.30358	-0.582584	-0.760551	0.26873	0.006257	0.188404	0.426042	0.321141	0.000361441	0.477671	0.112972	0.321141	8.92743e-06	6.50126e-05	0.00916179	0.26873	0.000159083	3.04287e-06	2.20024e-07	0.321141	8.92743e-06	6.50126e-05	0.00916179	0.971781	0.999108	0.338133	0.4352	0
AT1G02190	-0.615852	0.30916	0.605336	-0.116581	-0.14374	-0.134647	-0.17076	0.0349407	-0.14374	-0.278387	-0.449147	-0.414206	-0.615852	-0.306692	0.298644	0.182064	-0.14374	-0.278387	-0.449147	-0.414206	0.472112	-0.443807	-0.776096	0.151521	0.0153307	0.230425	0.0150077	0.720565	0.606264	0.631612	0.518917	0.921664	0.606264	0.245763	0.0530343	0.0720098	0.0153307	0.194542	0.192054	0.425996	0.606264	0.245763	0.0530343	0.0720098	0.296168	0.999108	0.122119	0.930329	0
AT1G02205	-0.563301	3.19517	1.73653	-1.4789	0.0928576	2.56861	1.90161	-1.34583	0.0928576	2.66147	4.56308	3.21725	-0.563301	2.63187	4.3684	2.8895	0.0928576	2.66147	4.56308	3.21725	0.656159	-0.626557	0.165079	0.133069	0.0165853	5.56983e-13	3.28816e-08	1.58665e-06	0.728968	3.75774e-11	7.54893e-09	5.16209e-06	0.728968	3.26474e-12	5.03892e-17	5.02253e-14	0.0165853	4.5092e-12	1.34845e-16	4.40162e-13	0.728968	3.26474e-12	5.03892e-17	5.02253e-14	0.10621	0.872267	0.78911	0.935241	0
AT1G02220	0.389418	-0.541405	1.65434	0.714606	-0.176431	-0.0953615	1.96638	1.13239	-0.176431	-0.271792	1.69459	2.82698	0.389418	-0.151987	1.50236	2.21696	-0.176431	-0.271792	1.69459	2.82698	-0.565849	0.446043	0.312039	0.417783	0.206721	0.0797958	4.47041e-06	0.0321951	0.602604	0.789913	3.84086e-07	0.000919563	0.602604	0.357121	1.15874e-06	1.39805e-10	0.206721	0.60676	7.13185e-06	1.3244e-08	0.602604	0.357121	1.15874e-06	1.39805e-10	0.304347	0.999108	0.676463	0.762576	0
AT1G02230	0.408313	-0.669231	0.608766	-0.163165	1.94688	-1.37742	-0.475624	0.271241	1.94688	0.569452	0.0938279	0.365068	0.408313	-0.260918	0.347848	0.184683	1.94688	0.569452	0.0938279	0.365068	1.53856	-0.708193	-1.08439	0.434405	0.256474	0.0625698	0.0784866	0.723777	3.16427e-06	0.000350215	0.17953	0.515096	3.16427e-06	0.0903738	0.782114	0.260727	0.256474	0.441393	0.283034	0.570794	3.16427e-06	0.0903738	0.782114	0.260727	0.0147192	0.96973	0.126096	0.793891	0
AT1G02260	-0.844768	-0.764646	-0.245289	0.154526	-1.19225	-0.428353	-0.075963	-0.174456	-1.19225	-1.62061	-1.69657	-1.87103	-0.844768	-1.60941	-1.8547	-1.70018	-1.19225	-1.62061	-1.69657	-1.87103	-0.347487	0.336293	0.169326	-0.328982	0.00810439	0.0162508	0.430649	0.701599	0.000326792	0.182123	0.830743	0.648127	0.000326792	4.02779e-06	1.65837e-06	3.42626e-07	0.00810439	4.79193e-06	4.23139e-07	1.60513e-06	0.000326792	4.02779e-06	1.65837e-06	3.42626e-07	0.565721	0.999108	0.846593	0.837516	0
AT1G02270	-0.00520326	-0.415991	-0.249456	0.108501	-0.38559	-0.515281	-0.121002	0.905342	-0.38559	-0.900871	-1.02187	-0.116532	-0.00520326	-0.421194	-0.67065	-0.562149	-0.38559	-0.900871	-1.02187	-0.116532	-0.380387	-0.0992902	0.128454	0.796841	0.984682	0.0813724	0.282388	0.723446	0.102054	0.0315334	0.634053	0.000655339	0.102054	0.000211699	3.88518e-05	0.596861	0.984682	0.0587037	0.00316134	0.0110546	0.102054	0.000211699	3.88518e-05	0.596861	0.377812	0.999108	0.846171	0.290528	0
AT1G02280	0.748285	0.736066	0.0562345	-0.754663	1.09357	0.697288	0.45201	-0.757321	1.09357	1.79086	2.24287	1.48555	0.748285	1.48435	1.54059	0.785923	1.09357	1.79086	2.24287	1.48555	0.345286	-0.0387781	0.395775	-0.00265802	0.000262607	0.000328403	0.777728	0.000525252	1.48045e-06	0.000605717	0.0170236	0.000435127	1.48045e-06	1.31538e-10	1.10539e-12	3.16935e-09	0.000262607	4.72985e-09	1.7455e-09	6.55572e-05	1.48045e-06	1.31538e-10	1.10539e-12	3.16935e-09	0.312928	0.999108	0.321914	0.998203	0
AT1G02290	2.35099	-0.43428	-0.579039	0.163433	1.58202	-0.424646	-0.302367	-0.308667	1.58202	1.15738	0.855011	0.546344	2.35099	1.91671	1.33767	1.5011	1.58202	1.15738	0.855011	0.546344	-0.768964	0.00963336	0.276671	-0.4721	2.04142e-09	0.111186	0.0286454	0.626828	1.12628e-06	0.121483	0.265123	0.302678	1.12628e-06	5.08703e-05	0.00119662	0.0283478	2.04142e-09	2.55128e-08	6.18282e-06	1.07193e-06	1.12628e-06	5.08703e-05	0.00119662	0.0283478	0.101878	0.999108	0.674631	0.665283	1
AT1G02300	-0.387199	1.23636	0.780113	-0.222897	-0.623552	0.466745	2.09566	1.26488	-0.623552	-0.156807	1.93885	3.20373	-0.387199	0.849157	1.62927	1.40637	-0.623552	-0.156807	1.93885	3.20373	-0.236353	-0.769611	1.31555	1.48778	0.262765	0.000679858	0.0204798	0.597023	0.0661315	0.182322	7.82333e-07	0.000920405	0.0661315	0.646163	7.97706e-07	1.05751e-10	0.262765	0.00992523	1.07702e-05	7.05608e-05	0.0661315	0.646163	7.97706e-07	1.05751e-10	0.736776	0.951149	0.0486024	0.140134	0
AT1G02305	-0.578684	-0.308864	-0.403201	-0.0930431	-1.07239	-0.478106	0.495059	-0.0373958	-1.07239	-1.55049	-1.05544	-1.09283	-0.578684	-0.887548	-1.29075	-1.38379	-1.07239	-1.55049	-1.05544	-1.09283	-0.493704	-0.169242	0.89826	0.0556472	0.0116321	0.180948	0.0672444	0.754565	2.33806e-05	0.0371034	0.0276511	0.905501	2.33806e-05	4.49845e-08	1.4355e-05	8.43912e-06	0.0116321	0.000161083	7.62692e-07	2.41738e-07	2.33806e-05	4.49845e-08	1.4355e-05	8.43912e-06	0.217591	0.999108	0.0419059	0.973968	0
AT1G02310	-3.2682	-0.332427	-0.34504	0.301775	-3.09631	-0.418594	0.426373	0.0112304	-3.09631	-3.5149	-3.08853	-3.0773	-3.2682	-3.60062	-3.94566	-3.64389	-3.09631	-3.5149	-3.08853	-3.0773	0.171888	-0.0861665	0.771413	-0.290545	1.06947e-11	0.247381	0.206637	0.352477	2.40608e-11	0.142337	0.12425	0.977809	2.40608e-11	5.05962e-13	4.29612e-12	4.63046e-12	1.06947e-11	3.43922e-13	3.37377e-14	1.61811e-13	2.40608e-11	5.05962e-13	4.29612e-12	4.63046e-12	0.76899	0.999108	0.172278	0.839636	-1
AT1G02330	0.642641	0.0178221	-0.236958	-0.439966	1.58475	-0.268656	-1.26855	-0.124518	1.58475	1.31609	0.0475473	-0.0769706	0.642641	0.660463	0.423505	-0.0164616	1.58475	1.31609	0.0475473	-0.0769706	0.94211	-0.286479	-1.03159	0.315449	0.0182224	0.956647	0.374498	0.141284	1.121e-06	0.344927	3.16052e-05	0.710724	1.121e-06	9.30983e-06	0.855676	0.763324	0.0182224	0.0110025	0.0859678	0.948586	1.121e-06	9.30983e-06	0.855676	0.763324	0.0459058	0.999108	0.0508677	0.809544	0
AT1G02335	-0.621775	-0.101897	0.40614	1.76208	0.087664	-0.182549	0.944417	0.590856	0.087664	-0.0948854	0.849531	1.44039	-0.621775	-0.723672	-0.317533	1.44454	0.087664	-0.0948854	0.849531	1.44039	0.709439	-0.0806521	0.538277	-1.17122	0.170537	0.847312	0.361704	0.000625744	0.869379	0.723051	0.034696	0.231942	0.869379	0.838931	0.0418858	0.00108005	0.170537	0.0881181	0.443058	0.00106103	0.869379	0.838931	0.0418858	0.00108005	0.390831	0.999108	0.616292	0.444076	0
AT1G02340	-0.0271403	0.183814	-0.244178	0.679948	0.243714	0.278453	0.460111	0.8537	0.243714	0.522167	0.982278	1.83598	-0.0271403	0.156674	-0.0875045	0.592444	0.243714	0.522167	0.982278	1.83598	0.270855	0.0946387	0.704289	0.173751	0.924974	0.50359	0.331752	0.0149658	0.362475	0.295407	0.0681165	0.00229099	0.362475	0.0311395	0.000159668	1.44467e-08	0.924974	0.521841	0.714054	0.0129403	0.362475	0.0311395	0.000159668	1.44467e-08	0.585635	0.999108	0.17199	0.915601	0
AT1G02360	0.0525234	-0.0559828	3.19802	0.429001	0.294684	-0.613104	2.99031	0.0361676	0.294684	-0.31842	2.67189	2.70805	0.0525234	-0.00345935	3.19456	3.62356	0.294684	-0.31842	2.67189	2.70805	0.242161	-0.557121	-0.207713	-0.392834	0.891255	0.889758	6.20144e-10	0.26966	0.415092	0.0760178	2.16307e-09	0.939902	0.415092	0.332455	3.17921e-09	2.43787e-09	0.891255	0.992341	1.16083e-10	9.64943e-12	0.415092	0.332455	3.17921e-09	2.43787e-09	0.729976	0.999108	0.824137	0.813325	0
AT1G02370	0.990983	-0.340633	-2.04766	-0.725432	0.388803	-0.262991	-2.1523	-1.08413	0.388803	0.125812	-2.02649	-3.11062	0.990983	0.650351	-1.39731	-2.12275	0.388803	0.125812	-2.02649	-3.11062	-0.602181	0.0776418	-0.104635	-0.358703	0.00056298	0.218535	2.50188e-08	0.0142547	0.152378	0.357291	1.16358e-08	0.000411594	0.152378	0.641111	7.01786e-09	1.90278e-12	0.00056298	0.0122531	3.39781e-06	3.0835e-09	0.152378	0.641111	7.01786e-09	1.90278e-12	0.206651	0.999108	0.895245	0.771271	0
AT1G02380	-3.16373	-0.849581	-0.0606856	-0.0765125	-2.77296	-0.986264	-0.361414	-0.327356	-2.77296	-3.75922	-4.12064	-4.44799	-3.16373	-4.01331	-4.074	-4.15051	-2.77296	-3.75922	-4.12064	-4.44799	0.390772	-0.136683	-0.300728	-0.250844	9.7566e-12	0.00244742	0.831823	0.835742	8.83499e-11	0.0006243	0.17779	0.270796	8.83499e-11	6.6386e-14	6.12158e-15	1.38834e-15	9.7566e-12	2.05908e-14	8.37612e-15	5.61931e-15	8.83499e-11	6.6386e-14	6.12158e-15	1.38834e-15	0.435819	0.999108	0.643163	0.86689	-1
AT1G02390	-0.396502	1.77114	-0.720736	0.128875	0.17866	1.25115	-0.305059	-0.276426	0.17866	1.42981	1.12475	0.848321	-0.396502	1.37464	0.653905	0.78278	0.17866	1.42981	1.12475	0.848321	0.575163	-0.519996	0.415677	-0.405302	0.141108	2.47426e-07	0.00725568	0.71002	0.541361	3.98954e-05	0.258102	0.360503	0.541361	2.56695e-06	5.74325e-05	0.00118272	0.141108	4.93011e-06	0.00969252	0.00243149	0.541361	2.56695e-06	5.74325e-05	0.00118272	0.226155	0.971119	0.487102	0.729339	0
AT1G02400	-1.55198	-0.25379	1.14127	1.24555	-1.08343	-0.516811	1.51854	1.47018	-1.08343	-1.60025	-0.0817033	1.38848	-1.55198	-1.80577	-0.664501	0.581046	-1.08343	-1.60025	-0.0817033	1.38848	0.468542	-0.263021	0.377276	0.224636	2.63438e-07	0.302521	2.1765e-05	2.07373e-05	3.76815e-05	0.0317533	4.12919e-07	1.97373e-06	3.76815e-05	5.90974e-08	0.715938	4.73639e-07	2.63438e-07	7.71627e-09	0.00352091	0.0091276	3.76815e-05	5.90974e-08	0.715938	4.73639e-07	0.269385	0.999108	0.474284	0.862862	-1
AT1G02405	0.284738	-1.91038	-1.7134	-0.254537	0.977875	-2.17296	-2.01018	0.0379207	0.977875	-1.19508	-3.20526	-3.16734	0.284738	-1.62564	-3.33904	-3.59358	0.977875	-1.19508	-3.20526	-3.16734	0.693138	-0.262578	-0.296782	0.292458	0.439592	5.7532e-06	2.19513e-05	0.559473	0.00646265	9.30179e-07	2.69419e-06	0.939737	0.00646265	0.000823717	2.39471e-10	2.98668e-10	0.439592	2.50087e-05	1.16368e-10	2.70776e-11	0.00646265	0.000823717	2.39471e-10	2.98668e-10	0.277613	0.999108	0.7481	0.88956	0
AT1G02410	-0.3785	0.093141	-0.249335	0.221722	-0.813109	0.34858	0.0663239	0.234524	-0.813109	-0.464529	-0.398205	-0.163682	-0.3785	-0.285359	-0.534694	-0.312973	-0.813109	-0.464529	-0.398205	-0.163682	-0.43461	0.255439	0.315659	0.012802	0.0110383	0.560836	0.0807956	0.176627	2.67074e-06	0.0196786	0.677806	0.138857	2.67074e-06	0.00143167	0.00455599	0.221498	0.0110383	0.0400629	0.000301016	0.0214278	2.67074e-06	0.00143167	0.00455599	0.221498	0.0894285	0.999108	0.305423	0.991795	0
AT1G02420	0.189958	0.0537728	-0.559919	-0.372562	-0.187646	0.0132276	-0.741131	-0.0328591	-0.187646	-0.174418	-0.915549	-0.948408	0.189958	0.243731	-0.316188	-0.68875	-0.187646	-0.174418	-0.915549	-0.948408	-0.377604	-0.0405451	-0.181212	0.339703	0.494013	0.864734	0.0322577	0.214879	0.516376	0.968658	0.00610056	0.930086	0.516376	0.505006	0.000557419	0.000370639	0.494013	0.334423	0.193121	0.00632552	0.516376	0.505006	0.000557419	0.000370639	0.449072	0.999108	0.800629	0.781856	0
AT1G02430	0.200062	0.0576954	-0.0333521	0.133282	-0.088593	-0.421869	0.206517	0.268969	-0.088593	-0.510462	-0.303946	-0.0349767	0.200062	0.257758	0.224405	0.357688	-0.088593	-0.510462	-0.303946	-0.0349767	-0.288655	-0.479565	0.239869	0.135687	0.588076	0.889231	0.928469	0.774422	0.829144	0.242901	0.579368	0.510473	0.829144	0.122384	0.345491	0.917553	0.588076	0.43843	0.485233	0.258132	0.829144	0.122384	0.345491	0.917553	0.681649	0.999108	0.797398	0.959613	0
AT1G02440	-0.818875	0.128217	-0.780228	0.050428	-0.773737	-0.208028	-0.394224	-0.0642954	-0.773737	-0.981765	-1.37599	-1.44028	-0.818875	-0.690658	-1.47089	-1.42046	-0.773737	-0.981765	-1.37599	-1.44028	0.0451379	-0.336244	0.386004	-0.114723	0.054196	0.793719	0.0595365	0.936878	0.0669259	0.664461	0.363951	0.913479	0.0669259	0.0157506	0.000990341	0.000608929	0.054196	0.0843453	0.000515215	0.000706066	0.0669259	0.0157506	0.000990341	0.000608929	0.966242	0.999108	0.719891	0.972227	0
AT1G02470	-0.334259	0.0131833	1.27206	-1.32912	-0.102532	0.252608	2.00797	-0.894111	-0.102532	0.150077	2.15805	1.26393	-0.334259	-0.321076	0.95098	-0.378142	-0.102532	0.150077	2.15805	1.26393	0.231727	0.239425	0.735914	0.435011	0.35302	0.975998	0.000583899	0.000895417	0.803784	0.509989	2.28929e-06	0.0175176	0.803784	0.671458	2.31904e-07	0.000333967	0.35302	0.335324	0.00468606	0.235605	0.803784	0.671458	2.31904e-07	0.000333967	0.751	0.999108	0.321077	0.791373	0
AT1G02475	0.362413	-0.63826	0.683375	0.74986	0.522501	-0.65098	1.39503	0.606323	0.522501	-0.128479	1.26655	1.87288	0.362413	-0.275847	0.407527	1.15739	0.522501	-0.128479	1.26655	1.87288	0.160088	-0.0127201	0.711659	-0.143537	0.140477	0.0105199	0.00549476	0.00557168	0.0314888	0.00951414	2.29654e-06	0.0202948	0.0314888	0.596135	3.26727e-06	4.79457e-09	0.140477	0.23103	0.0691351	1.16812e-05	0.0314888	0.596135	3.26727e-06	4.79457e-09	0.752493	0.999108	0.146257	0.933071	0
AT1G02500	1.96505	1.27042	1.63312	0.248311	1.45008	1.50889	1.51261	0.118126	1.45008	2.95897	4.47158	4.5897	1.96505	3.23548	4.86859	5.1169	1.45008	2.95897	4.47158	4.5897	-0.51497	0.238466	-0.120511	-0.130186	1.25116e-09	1.84514e-06	3.32107e-08	0.325541	1.76247e-07	1.36853e-07	1.26898e-07	0.659205	1.76247e-07	1.25135e-13	2.4063e-17	1.38178e-17	1.25116e-09	2.46284e-14	6.34062e-18	2.26169e-18	1.76247e-07	1.25135e-13	2.4063e-17	1.38178e-17	0.182382	0.999108	0.844046	0.931623	1
AT1G02560	0.499143	0.414623	0.296612	-0.039409	0.36251	0.585696	0.505193	-0.123287	0.36251	0.948205	1.4534	1.33011	0.499143	0.913766	1.21038	1.17097	0.36251	0.948205	1.4534	1.33011	-0.136633	0.171073	0.208581	-0.0838776	0.00128329	0.00632634	0.0402947	0.846853	0.0141589	0.000275761	0.00107388	0.471237	0.0141589	1.40336e-07	4.34751e-11	2.38941e-10	0.00128329	2.78159e-07	1.5135e-09	2.69724e-09	0.0141589	1.40336e-07	4.34751e-11	2.38941e-10	0.642045	0.999108	0.539507	0.93596	0
AT1G02590	0.418973	-0.313282	-0.156428	-0.454759	0.145238	-0.659108	0.326479	-0.302662	0.145238	-0.51387	-0.187391	-0.490053	0.418973	0.105692	-0.0507364	-0.505496	0.145238	-0.51387	-0.187391	-0.490053	-0.273735	-0.345827	0.482907	0.152097	0.36345	0.520264	0.737989	0.388766	0.782064	0.152189	0.487952	0.571442	0.782064	0.231562	0.658843	0.233229	0.36345	0.813208	0.905374	0.215184	0.782064	0.231562	0.658843	0.233229	0.772131	0.999108	0.659048	0.9664	0
AT1G02610	-1.81807	-0.404072	0.563442	-0.00685422	-1.47062	-0.7928	0.170848	0.129063	-1.47062	-2.26342	-2.09257	-1.96351	-1.81807	-2.22214	-1.6587	-1.66555	-1.47062	-2.26342	-2.09257	-1.96351	0.347451	-0.388729	-0.392594	0.135917	2.61849e-05	0.306871	0.12836	0.989823	0.000278962	0.0399861	0.680083	0.791736	0.000278962	4.80643e-07	1.32866e-06	3.32599e-06	2.61849e-05	6.9372e-07	3.63105e-05	3.3232e-05	0.000278962	4.80643e-07	1.32866e-06	3.32599e-06	0.646321	0.999108	0.672743	0.964499	-1
AT1G02620	-0.74231	0.80929	-0.461957	-0.512992	0.347012	0.65282	0.677541	-1.259	0.347012	0.999832	1.67737	0.418375	-0.74231	0.0669797	-0.394977	-0.907969	0.347012	0.999832	1.67737	0.418375	1.08932	-0.15647	1.1395	-0.746007	0.0671454	0.0481751	0.245052	0.2666	0.420237	0.113409	0.0910516	0.00426272	0.420237	0.0103161	6.78193e-05	0.258201	0.0671454	0.869141	0.284957	0.0161421	0.420237	0.0103161	6.78193e-05	0.258201	0.124921	0.999108	0.163347	0.644652	0
AT1G02640	0.209986	4.92149	0.652678	-1.20243	0.519482	4.06317	1.26293	-0.840918	0.519482	4.58265	5.84558	5.00466	0.209986	5.13148	5.78416	4.58173	0.519482	4.58265	5.84558	5.00466	0.309496	-0.858325	0.610253	0.361508	0.51677	3.64557e-14	0.0316098	0.000671675	0.0924245	1.43043e-12	0.000172635	0.0113826	0.0924245	2.23572e-14	1.03908e-16	2.14008e-15	0.51677	2.85282e-15	1.46251e-16	1.28805e-14	0.0924245	2.23572e-14	1.03908e-16	2.14008e-15	0.611802	0.847651	0.354931	0.809979	0
AT1G02650	-0.572548	-0.0559556	-0.315563	-0.141086	-0.183995	-0.274021	-0.281312	0.158139	-0.183995	-0.458016	-0.739327	-0.581189	-0.572548	-0.628503	-0.944066	-1.08515	-0.183995	-0.458016	-0.739327	-0.581189	0.388553	-0.218066	0.0342511	0.299225	0.0439393	0.867777	0.25714	0.699257	0.55352	0.361741	0.329512	0.6479	0.55352	0.0878047	0.00616572	0.0269015	0.0439393	0.0203223	0.000764281	0.000169476	0.55352	0.0878047	0.00616572	0.0269015	0.465547	0.999108	0.972989	0.83721	0
AT1G02660	-3.13807	-0.71548	1.03088	0.289125	-3.87395	-0.537927	1.70652	0.10972	-3.87395	-4.41188	-2.70536	-2.59564	-3.13807	-3.85355	-2.82267	-2.53354	-3.87395	-4.41188	-2.70536	-2.59564	-0.735884	0.177553	0.675639	-0.179405	3.04348e-12	0.00541801	0.00014191	0.315064	6.55222e-14	0.0338484	1.50851e-07	0.726597	6.55222e-14	8.38101e-16	6.50412e-12	1.46899e-11	3.04348e-12	1.1072e-14	2.94368e-12	2.45366e-11	6.55222e-14	8.38101e-16	6.50412e-12	1.46899e-11	0.0913527	0.999108	0.181902	0.908623	-1
AT1G02680	-0.0109343	-0.754375	-0.950753	-0.131098	0.46207	-0.976757	-1.07528	-0.0575927	0.46207	-0.514687	-1.58996	-1.64756	-0.0109343	-0.765309	-1.71606	-1.84716	0.46207	-0.514687	-1.58996	-1.64756	0.473005	-0.222382	-0.124525	0.073505	0.955002	6.20202e-05	2.45747e-06	0.520377	0.00643591	1.96448e-06	4.26278e-07	0.789797	0.00643591	0.00194896	9.33129e-11	4.66359e-11	0.955002	2.6062e-05	2.2285e-11	5.12737e-12	0.00643591	0.00194896	9.33129e-11	4.66359e-11	0.10741	0.999108	0.778598	0.954685	0
AT1G02690	1.37414	-0.719406	-0.689574	-0.205716	0.878238	-0.364663	-0.504037	-0.610866	0.878238	0.513575	0.00953866	-0.601327	1.37414	0.654731	-0.0348427	-0.240559	0.878238	0.513575	0.00953866	-0.601327	-0.495898	0.354743	0.185537	-0.405149	4.32728e-07	0.00156246	0.001917	0.420625	0.000161491	0.0974627	0.019627	0.00881109	0.000161491	0.0134048	0.964152	0.00367079	4.32728e-07	0.00222387	0.864768	0.219993	0.000161491	0.0134048	0.964152	0.00367079	0.194523	0.999108	0.739311	0.637713	1
AT1G02700	-0.938235	-1.44166	-4.71881	-0.687661	-0.378583	-1.13152	-4.96632	-0.292634	-0.378583	-1.5101	-6.47642	-6.76906	-0.938235	-2.3799	-7.09871	-7.78637	-0.378583	-1.5101	-6.47642	-6.76906	0.559652	0.310142	-0.247506	0.395027	0.0565813	0.00449051	4.1749e-10	0.21425	0.473946	0.0236337	1.74856e-10	0.622462	0.473946	0.00187776	1.2552e-13	5.4088e-14	0.0565813	1.12257e-05	2.17942e-14	3.35947e-15	0.473946	0.00187776	1.2552e-13	5.4088e-14	0.553223	0.999108	0.859341	0.892831	0
AT1G02710	-0.921245	-0.549128	1.81816	-0.0174387	-0.41874	-0.235816	0.482686	-0.199199	-0.41874	-0.654555	-0.17187	-0.371069	-0.921245	-1.47037	0.347788	0.33035	-0.41874	-0.654555	-0.17187	-0.371069	0.502505	0.313312	-1.33548	-0.18176	0.0017421	0.0540977	3.4762e-07	0.966056	0.139455	0.436132	0.0836644	0.550759	0.139455	0.0153691	0.513932	0.149388	0.0017421	3.90528e-06	0.176052	0.196088	0.139455	0.0153691	0.513932	0.149388	0.323997	0.999108	0.0156172	0.920863	0
AT1G02720	0.169477	1.10011	0.445719	0.0140733	0.290381	0.646015	0.0268384	-0.302348	0.290381	0.936396	0.963235	0.660887	0.169477	1.26959	1.71531	1.72938	0.290381	0.936396	0.963235	0.660887	0.120904	-0.454098	-0.41888	-0.316421	0.582456	0.000445202	0.116486	0.97307	0.340171	0.0292236	0.937154	0.357676	0.340171	0.00125236	0.000820443	0.0151853	0.582456	4.59882e-05	4.72063e-07	4.03244e-07	0.340171	0.00125236	0.000820443	0.0151853	0.848457	0.999108	0.529974	0.830875	0
AT1G02730	-0.175391	-0.253666	2.47465	0.980577	0.123962	-0.154188	3.00688	1.12213	0.123962	-0.0302262	2.97666	4.09879	-0.175391	-0.429057	2.04559	3.02616	0.123962	-0.0302262	2.97666	4.09879	0.299352	0.0994785	0.532238	0.141551	0.547528	0.385312	1.51634e-09	0.00169743	0.694153	0.619137	4.90482e-11	0.000385303	0.694153	0.917843	7.83633e-12	1.31059e-14	0.547528	0.100427	1.02612e-08	5.88185e-12	0.694153	0.917843	7.83633e-12	1.31059e-14	0.579052	0.999108	0.371903	0.943879	0
AT1G02740	0.336415	-0.416301	-1.47003	-0.324374	0.800582	-0.705184	-1.73235	-0.168268	0.800582	0.0953977	-1.63695	-1.80522	0.336415	-0.0798865	-1.54992	-1.87429	0.800582	0.0953977	-1.63695	-1.80522	0.464168	-0.288883	-0.262319	0.156106	0.169093	0.0902679	9.1816e-07	0.238709	0.001406	0.00502982	7.59337e-08	0.559306	0.001406	0.697382	4.76755e-08	8.31071e-09	0.169093	0.738016	1.25704e-07	4.39046e-09	0.001406	0.697382	4.76755e-08	8.31071e-09	0.287283	0.999108	0.656954	0.920863	0
AT1G02750	0.387826	-1.41312	-0.489906	0.656816	1.09434	-1.35053	0.280664	0.593722	1.09434	-0.256189	0.0244754	0.618197	0.387826	-1.0253	-1.5152	-0.858388	1.09434	-0.256189	0.0244754	0.618197	0.706513	0.0625963	0.77057	-0.0630937	0.202364	3.54574e-05	0.0949032	0.046094	0.000539205	6.6028e-05	0.362167	0.0652537	0.000539205	0.380666	0.934755	0.0267631	0.202364	0.00074373	5.20512e-06	0.00299435	0.000539205	0.380666	0.934755	0.0267631	0.183664	0.999108	0.210739	0.977659	0
AT1G02770	-0.140678	-1.69738	-1.12255	-0.309257	0.612702	-1.83125	-2.1236	-0.14096	0.612702	-1.21855	-3.34215	-3.48311	-0.140678	-1.83805	-2.96061	-3.26986	0.612702	-1.21855	-3.34215	-3.48311	0.75338	-0.133878	-1.00104	0.168297	0.614568	3.54074e-07	9.44367e-05	0.305734	0.0192287	1.12312e-07	9.07223e-09	0.660983	0.0192287	1.86312e-05	2.51351e-13	1.13705e-13	0.614568	3.4232e-08	3.04881e-12	4.15927e-13	0.0192287	1.86312e-05	2.51351e-13	1.13705e-13	0.100373	0.999108	0.0514885	0.920863	0
AT1G02780	0.757418	0.552736	-0.0668154	-0.353536	1.10035	0.390958	-0.0679979	-0.40217	1.10035	1.49131	1.42331	1.02114	0.757418	1.31015	1.24334	0.889803	1.10035	1.49131	1.42331	1.02114	0.342933	-0.161778	-0.00118253	-0.0486339	1.45962e-06	0.000108662	0.612286	0.012559	2.46379e-09	0.00358392	0.624435	0.00416595	2.46379e-09	2.67273e-12	4.51446e-12	2.64805e-09	1.45962e-06	3.6864e-11	6.85801e-11	3.24998e-08	2.46379e-09	2.67273e-12	4.51446e-12	2.64805e-09	0.129866	0.999108	0.998602	0.96103	0
AT1G02800	-0.270513	0.116085	0.698548	2.45335	0.442914	-0.686442	-0.0379098	2.81617	0.442914	-0.243528	-0.281437	2.53473	-0.270513	-0.154428	0.54412	2.99747	0.442914	-0.243528	-0.281437	2.53473	0.713428	-0.802527	-0.736458	0.362816	0.414023	0.751913	0.0267517	1.09093e-07	0.171081	0.0349059	0.919075	1.24576e-08	0.171081	0.435921	0.341817	2.70863e-09	0.414023	0.618839	0.0645746	1.2105e-10	0.171081	0.435921	0.341817	2.70863e-09	0.208282	0.893336	0.269114	0.819646	0
AT1G02810	-1.00647	1.50759	-0.221885	-0.181738	-1.85967	1.62424	0.218872	-0.463918	-1.85967	-0.235425	-0.0165537	-0.480472	-1.00647	0.501123	0.279237	0.097499	-1.85967	-0.235425	-0.0165537	-0.480472	-0.853198	0.11665	0.440757	-0.28218	0.00028024	1.52481e-06	0.382155	0.563371	3.96588e-08	5.20518e-07	0.40695	0.0910932	3.96588e-08	0.341215	0.948184	0.0420248	0.00028024	0.039264	0.232481	0.679788	3.96588e-08	0.341215	0.948184	0.0420248	0.0574554	0.999108	0.432661	0.826202	-1
AT1G02816	-1.52416	-0.905158	-0.644824	0.140331	-1.68322	-1.02641	0.230808	-0.471927	-1.68322	-2.70962	-2.47882	-2.95074	-1.52416	-2.42932	-3.07414	-2.93381	-1.68322	-2.70962	-2.47882	-2.95074	-0.159058	-0.12125	0.875632	-0.612257	8.19209e-07	0.000682976	0.00968156	0.657766	1.34373e-07	0.000185808	0.366737	0.0776169	1.34373e-07	9.43843e-12	3.68878e-11	1.18803e-12	8.19209e-07	8.54887e-11	5.41572e-13	1.36536e-12	1.34373e-07	9.43843e-12	3.68878e-11	1.18803e-12	0.759642	0.999108	0.0754435	0.487725	-1
AT1G02820	0.180533	-1.20286	-0.652017	0.114504	0.941712	-1.35019	-0.0932114	0.0214638	0.941712	-0.408477	-0.501689	-0.480225	0.180533	-1.02233	-1.67434	-1.55984	0.941712	-0.408477	-0.501689	-0.480225	0.761179	-0.147329	0.558805	-0.0930403	0.655135	0.00226547	0.076046	0.824898	0.0126691	0.00079917	0.827421	0.967988	0.0126691	0.257522	0.147652	0.163282	0.655135	0.00541773	2.87691e-05	6.78621e-05	0.0126691	0.257522	0.147652	0.163282	0.25874	0.999108	0.512566	0.973968	0
AT1G02840	0.786967	-0.142331	-0.613625	-0.362882	0.841662	0.0209968	-0.471183	-0.209839	0.841662	0.862658	0.391476	0.181637	0.786967	0.644636	0.0310114	-0.331871	0.841662	0.862658	0.391476	0.181637	0.0546946	0.163327	0.142442	0.153044	9.14424e-05	0.46354	0.00114151	0.0688815	3.24325e-05	0.924896	0.0100903	0.299847	3.24325e-05	1.39737e-05	0.021322	0.274558	9.14424e-05	0.000494847	0.857068	0.0467847	3.24325e-05	1.39737e-05	0.021322	0.274558	0.894705	0.999108	0.764346	0.886752	0
AT1G02850	-0.046292	-2.66997	-2.23407	0.0836493	-1.08334	-2.18764	-1.39052	0.250334	-1.08334	-3.27099	-4.66151	-4.41117	-0.046292	-2.71626	-4.95033	-4.86668	-1.08334	-3.27099	-4.66151	-4.41117	-1.03705	0.48233	0.843547	0.166684	0.846954	3.77321e-12	1.01375e-10	0.769555	1.03167e-05	1.68834e-10	3.52499e-07	0.294457	1.03167e-05	1.3127e-14	7.38803e-18	2.10112e-17	0.846954	5.05217e-13	3.40894e-18	3.60976e-18	1.03167e-05	1.3127e-14	7.38803e-18	2.10112e-17	0.00743283	0.951149	0.0445789	0.896958	0
AT1G02860	-0.121417	-0.474953	0.129378	0.26537	-0.143862	-0.476422	0.29231	-0.483246	-0.143862	-0.620284	-0.327974	-0.81122	-0.121417	-0.59637	-0.466992	-0.201622	-0.143862	-0.620284	-0.327974	-0.81122	-0.0224447	-0.00146931	0.162932	-0.748616	0.705994	0.114846	0.672468	0.453365	0.668469	0.115637	0.334098	0.132045	0.668469	0.028342	0.229909	0.00423371	0.705994	0.0345979	0.086057	0.457275	0.668469	0.028342	0.229909	0.00423371	0.97671	0.999785	0.844819	0.469343	0
AT1G02870	1.08271	0.347266	-1.71166	-1.53428	1.52577	-0.0844693	-1.83625	-1.70566	1.52577	1.4413	-0.394943	-2.1006	1.08271	1.42998	-0.281686	-1.81597	1.52577	1.4413	-0.394943	-2.1006	0.443062	-0.431735	-0.124584	-0.17138	4.31183e-05	0.147124	5.10026e-08	1.14158e-06	2.52353e-07	0.756997	1.72645e-08	2.09391e-07	2.52353e-07	3.05441e-07	0.0691204	2.85661e-10	4.31183e-05	3.74391e-07	0.189729	4.47684e-09	2.52353e-07	3.05441e-07	0.0691204	2.85661e-10	0.296131	0.993649	0.851202	0.905376	1
AT1G02880	-0.475784	-1.24283	-0.331206	-0.0296879	-0.616916	-1.23886	-0.550113	0.0983941	-0.616916	-1.85578	-2.40589	-2.30749	-0.475784	-1.71861	-2.04982	-2.0795	-0.616916	-1.85578	-2.40589	-2.30749	-0.141133	0.00396669	-0.218906	0.128082	0.0856828	5.99396e-05	0.221394	0.942951	0.0248253	6.59097e-05	0.0445364	0.780245	0.0248253	6.47389e-08	4.51719e-10	9.7916e-10	0.0856828	2.51934e-07	9.18485e-09	6.90676e-09	0.0248253	6.47389e-08	4.51719e-10	9.7916e-10	0.811162	0.999108	0.761097	0.95085	0
AT1G02890	-1.11681	-1.40828	-0.00624991	0.155137	-1.39255	-1.10384	0.0958944	-0.017731	-1.39255	-2.49639	-2.4005	-2.41823	-1.11681	-2.52509	-2.53134	-2.3762	-1.39255	-2.49639	-2.4005	-2.41823	-0.275743	0.304437	0.102144	-0.172868	1.10415e-06	2.857e-08	0.975882	0.489759	2.4871e-08	1.51195e-06	0.633442	0.946945	2.4871e-08	1.54416e-13	2.09474e-13	1.86284e-13	1.10415e-06	1.34859e-13	7.78745e-14	2.71398e-13	2.4871e-08	1.54416e-13	2.09474e-13	1.86284e-13	0.427865	0.999108	0.84525	0.869228	-1
AT1G02900	-0.237984	0.0455166	3.89929	0.198442	0.0998633	0.456402	3.63098	0.322642	0.0998633	0.556266	4.18725	4.50989	-0.237984	-0.192468	3.70682	3.90526	0.0998633	0.556266	4.18725	4.50989	0.337847	0.410886	-0.268309	0.124199	0.47703	0.905169	5.66592e-12	0.620597	0.791203	0.16622	2.29181e-11	0.376287	0.791203	0.0680077	1.65068e-13	3.8779e-14	0.47703	0.533673	2.0265e-12	7.02663e-13	0.791203	0.0680077	1.65068e-13	3.8779e-14	0.591386	0.999108	0.7481	0.960045	0
AT1G02910	-0.533263	-0.186508	0.802058	0.0555272	-0.959095	-0.0162008	0.619172	-0.0371524	-0.959095	-0.975296	-0.356125	-0.393277	-0.533263	-0.719771	0.0822868	0.137814	-0.959095	-0.975296	-0.356125	-0.393277	-0.425833	0.170308	-0.182886	-0.0926796	0.0244075	0.457018	0.00103259	0.864769	0.000152414	0.955448	0.00902134	0.909892	0.000152414	8.00847e-05	0.0999642	0.068387	0.0244075	0.0020102	0.708825	0.521886	0.000152414	8.00847e-05	0.0999642	0.068387	0.315714	0.999108	0.766105	0.958791	0
AT1G02920	1.79885	-1.19192	2.29903	2.02447	2.31771	-1.42237	2.52235	1.73423	2.31771	0.895344	3.41769	5.15192	1.79885	0.606936	2.90596	4.93043	2.31771	0.895344	3.41769	5.15192	0.518855	-0.230447	0.223316	-0.29024	1.18868e-06	0.000277923	2.39265e-08	7.74618e-07	1.55075e-08	3.61685e-05	5.3302e-09	5.74927e-06	1.55075e-08	0.00258878	2.73258e-12	7.71194e-16	1.18868e-06	0.0343889	7.16619e-11	1.91292e-15	1.55075e-08	0.00258878	2.73258e-12	7.71194e-16	0.344882	0.999108	0.779159	0.859436	1
AT1G02930	1.03608	-1.07704	1.32385	1.44056	1.41687	-0.782368	1.42102	0.906705	1.41687	0.634498	2.05552	2.96223	1.03608	-0.0409618	1.28289	2.72345	1.41687	0.634498	2.05552	2.96223	0.38079	0.29467	0.0971699	-0.533857	0.000331002	0.000227357	1.56892e-05	1.54993e-05	5.34265e-06	0.00484808	6.5529e-06	0.00211655	5.34265e-06	0.013619	4.83039e-09	4.39032e-12	0.000331002	0.878826	1.04609e-05	2.37912e-11	5.34265e-06	0.013619	4.83039e-09	4.39032e-12	0.447976	0.999108	0.902617	0.608709	1
AT1G02950	-0.690995	0.0771795	0.444992	0.140858	0.141854	-0.249942	0.889486	0.773523	0.141854	-0.108088	0.781398	1.55492	-0.690995	-0.613816	-0.168824	-0.027966	0.141854	-0.108088	0.781398	1.55492	0.832849	-0.327122	0.444494	0.632666	0.157432	0.893111	0.353379	0.83279	0.803105	0.646728	0.0641065	0.140323	0.803105	0.829552	0.0806025	0.00106326	0.157432	0.178998	0.710466	0.95152	0.803105	0.829552	0.0806025	0.00106326	0.345227	0.999108	0.717575	0.776624	0
AT1G02960	-0.583716	-0.266784	-0.330032	0.124189	0.0666607	-0.0485262	-0.542987	0.12369	0.0666607	0.0181345	-0.524853	-0.401163	-0.583716	-0.8505	-1.18053	-1.05634	0.0666607	0.0181345	-0.524853	-0.401163	0.650377	0.218258	-0.212955	-0.000498878	0.0315154	0.344193	0.21185	0.723392	0.834388	0.882811	0.0424736	0.713394	0.834388	0.94936	0.0362535	0.104119	0.0315154	0.00155181	3.50261e-05	0.000131738	0.834388	0.94936	0.0362535	0.104119	0.171934	0.999108	0.762427	0.999559	0
AT1G02965	0.169593	-0.0639042	0.565833	0.0187797	0.241898	-0.524436	0.192865	-0.156568	0.241898	-0.282538	-0.0896735	-0.246242	0.169593	0.105689	0.671522	0.690302	0.241898	-0.282538	-0.0896735	-0.246242	0.0723044	-0.460532	-0.372968	-0.175348	0.680116	0.88798	0.128026	0.972661	0.563906	0.180528	0.639008	0.746069	0.563906	0.448235	0.806469	0.48556	0.680116	0.779186	0.055787	0.0485981	0.563906	0.448235	0.806469	0.48556	0.936048	0.999108	0.693728	0.951308	0
AT1G02970	-0.00122182	0.71054	0.796326	0.0245284	-0.0702469	1.11454	1.34256	-0.935638	-0.0702469	1.04429	2.38685	1.45121	-0.00122182	0.709318	1.50564	1.53017	-0.0702469	1.04429	2.38685	1.45121	-0.0690251	0.404001	0.546229	-0.960166	0.99663	0.00670841	0.00229593	0.948203	0.814732	9.08184e-05	7.27411e-06	0.00102338	0.814732	9.4143e-05	1.15748e-10	7.62308e-07	0.99663	0.00447712	4.55541e-07	3.42156e-07	0.814732	9.4143e-05	1.15748e-10	7.62308e-07	0.905208	0.999108	0.308944	0.229245	0
AT1G02990	0.0882972	-0.60828	-0.241377	0.154827	-0.436403	-0.860451	-0.263411	-0.0779024	-0.436403	-1.29685	-1.56026	-1.63817	0.0882972	-0.519982	-0.761359	-0.606532	-0.436403	-1.29685	-1.56026	-1.63817	-0.5247	-0.252171	-0.0220341	-0.23273	0.802409	0.0603734	0.449449	0.708429	0.177465	0.0089573	0.42556	0.856157	0.177465	0.000106797	7.96714e-06	3.79781e-06	0.802409	0.0849005	0.0115401	0.0395022	0.177465	0.000106797	7.96714e-06	3.79781e-06	0.369515	0.999108	0.985288	0.905607	0
AT1G03000	1.07941	-0.468342	-0.207463	-0.565129	0.348079	0.00792588	-0.349657	-0.447796	0.348079	0.356004	0.00634746	-0.441448	1.07941	0.611068	0.403605	-0.161523	0.348079	0.356004	0.00634746	-0.441448	-0.731332	0.476268	-0.142194	0.117333	6.64503e-05	0.0567286	0.388933	0.0332857	0.155057	0.979561	0.148186	0.0853218	0.155057	0.122051	0.978387	0.0484755	6.64503e-05	0.00926991	0.0702532	0.466467	0.155057	0.122051	0.978387	0.0484755	0.0849537	0.96973	0.832333	0.947703	1
AT1G03030	-1.08799	-1.50031	-0.828841	-0.290179	-1.24104	-0.893618	-0.546257	0.630344	-1.24104	-2.13466	-2.68092	-2.05058	-1.08799	-2.58829	-3.41714	-3.70731	-1.24104	-2.13466	-2.68092	-2.05058	-0.153058	0.606691	0.282584	0.920523	9.91043e-05	1.35448e-06	0.00150548	0.320091	1.51838e-05	0.000914797	0.0299369	0.019877	1.51838e-05	1.11493e-09	1.0173e-11	1.72757e-09	9.91043e-05	3.23018e-11	8.47892e-14	1.61247e-14	1.51838e-05	1.11493e-09	1.0173e-11	1.72757e-09	0.773415	0.915855	0.64421	0.253083	-1
AT1G03040	0.371442	-1.03344	-0.81948	0.369361	0.332179	-0.940021	-0.653957	0.1318	0.332179	-0.607842	-1.2618	-1.13	0.371442	-0.661995	-1.48148	-1.11211	0.332179	-0.607842	-1.2618	-1.13	-0.0392628	0.0934163	0.165522	-0.23756	0.265302	0.00258019	0.0122353	0.331056	0.333086	0.00569691	0.0449132	0.752334	0.333086	0.0512728	0.000169338	0.000537759	0.265302	0.0340871	2.38555e-05	0.000637996	0.333086	0.0512728	0.000169338	0.000537759	0.961272	0.999108	0.859689	0.906758	0
AT1G03060	-0.265764	0.205224	0.272313	0.028404	-1.31387	0.306209	0.457336	0.250324	-1.31387	-1.00766	-0.550327	-0.300003	-0.265764	-0.06054	0.211773	0.240177	-1.31387	-1.00766	-0.550327	-0.300003	-1.04811	0.100985	0.185023	0.22192	0.21108	0.35107	0.185471	0.925877	4.47297e-07	0.154889	0.0287932	0.28325	4.47297e-07	1.217e-05	0.00603251	0.118637	0.21108	0.770765	0.269664	0.207702	4.47297e-07	1.217e-05	0.00603251	0.118637	0.00608072	0.999108	0.73072	0.837429	0
AT1G03070	-2.36929	-0.631971	0.391359	-0.238631	-2.92384	-0.648397	0.262181	-0.157258	-2.92384	-3.57224	-3.31006	-3.46731	-2.36929	-3.00126	-2.6099	-2.84854	-2.92384	-3.57224	-3.31006	-3.46731	-0.554549	-0.0164259	-0.129178	0.0813732	4.07749e-10	0.0122523	0.104466	0.413067	8.35588e-12	0.0106447	0.295295	0.595997	8.35588e-12	3.65563e-14	9.36394e-14	3.88096e-14	4.07749e-10	1.17055e-12	1.16923e-11	2.02523e-12	8.35588e-12	3.65563e-14	9.36394e-14	3.88096e-14	0.204587	0.999108	0.852993	0.9671	-1
AT1G03080	1.66634	0.21816	0.704318	0.114162	0.881146	0.205124	0.00409853	0.618247	0.881146	1.08627	1.09037	1.70862	1.66634	1.8845	2.58882	2.70298	0.881146	1.08627	1.09037	1.70862	-0.785196	-0.013036	-0.700219	0.504086	2.42722e-06	0.489638	0.0155681	0.770232	0.00324141	0.523612	0.991524	0.0487446	0.00324141	0.000303413	0.000246138	5.373e-07	2.42722e-06	1.53306e-07	3.85172e-10	1.65486e-10	0.00324141	0.000303413	0.000246138	5.373e-07	0.127926	0.999108	0.248539	0.676725	1
AT1G03090	-2.10631	-0.529114	0.101351	0.0147791	-2.63145	-0.222507	0.0867602	0.821548	-2.63145	-2.85396	-2.7672	-1.94565	-2.10631	-2.63542	-2.53407	-2.51929	-2.63145	-2.85396	-2.7672	-1.94565	-0.525142	0.306607	-0.0145907	0.806769	7.58924e-10	0.0221856	0.665959	0.964718	1.24068e-11	0.356939	0.730856	0.00120387	1.24068e-11	5.68212e-13	6.71684e-13	6.61357e-10	7.58924e-10	2.99866e-12	4.16885e-12	4.62382e-12	1.24068e-11	5.68212e-13	6.71684e-13	6.61357e-10	0.192067	0.999108	0.985746	0.274588	-1
AT1G03100	0.636081	-0.27435	-0.777668	-0.308748	0.0702149	-0.291013	-0.714717	-0.487169	0.0702149	-0.220798	-0.935515	-1.42268	0.636081	0.361731	-0.415937	-0.724686	0.0702149	-0.220798	-0.935515	-1.42268	-0.565866	-0.0166631	0.0629518	-0.178421	0.0169148	0.317605	0.0036186	0.308786	0.820763	0.289723	0.00730867	0.0841998	0.820763	0.387726	0.000395443	1.69173e-06	0.0169148	0.144253	0.0845635	0.00396264	0.820763	0.387726	0.000395443	1.69173e-06	0.226106	0.999108	0.939719	0.916032	0
AT1G03103	-0.854699	-0.658373	-0.0417976	0.00254729	-0.906531	-0.679484	0.0327845	0.0054563	-0.906531	-1.58602	-1.55323	-1.54777	-0.854699	-1.51307	-1.55487	-1.55232	-0.906531	-1.58602	-1.55323	-1.54777	-0.0518321	-0.0211112	0.0745821	0.00290902	0.00111392	0.00972934	0.87515	0.994446	0.000532393	0.00806269	0.910289	0.988051	0.000532393	1.60908e-07	1.79519e-07	1.84814e-07	0.00111392	3.74143e-07	1.83597e-07	1.83101e-07	0.000532393	1.60908e-07	1.79519e-07	1.84814e-07	0.928433	0.999108	0.921236	0.998532	0
AT1G03106	-0.926104	-0.218421	-2.948	-1.79811	-1.72057	0.0663521	-2.24516	-1.37152	-1.72057	-1.65421	-3.89937	-5.2709	-0.926104	-1.14452	-4.09253	-5.89064	-1.72057	-1.65421	-3.89937	-5.2709	-0.794461	0.284773	0.702844	0.426584	0.0134963	0.590189	1.08542e-08	5.5132e-05	3.03581e-05	0.883104	9.37959e-07	0.000920988	3.03581e-05	3.08227e-05	1.12172e-11	2.76736e-14	0.0134963	0.00182638	4.53942e-12	3.09187e-15	3.03581e-05	3.08227e-05	1.12172e-11	2.76736e-14	0.226155	0.999108	0.377412	0.813325	0
AT1G03110	1.72255	1.3262	-1.2687	-0.866387	1.92352	1.25489	-1.14564	-1.4488	1.92352	3.17842	2.03277	0.583974	1.72255	3.04875	1.78004	0.913656	1.92352	3.17842	2.03277	0.583974	0.200978	-0.0713048	0.123058	-0.582414	2.45182e-07	1.27829e-05	2.00626e-05	0.00301243	3.2197e-08	2.86256e-05	7.74637e-05	9.30614e-06	3.2197e-08	1.02858e-12	3.84092e-09	0.0167641	2.45182e-07	2.57567e-12	4.28518e-08	0.000462176	3.2197e-08	1.02858e-12	3.84092e-09	0.0167641	0.706417	0.999108	0.870333	0.549739	1
AT1G03120	-2.80015	-0.160558	-2.12481	0.0253838	-2.29347	-0.261664	-3.12038	0.682377	-2.29347	-2.55513	-5.67551	-4.99313	-2.80015	-2.9607	-5.08551	-5.06013	-2.29347	-2.55513	-5.67551	-4.99313	0.506677	-0.101106	-0.995567	0.656993	2.98408e-09	0.660078	3.18404e-07	0.957967	7.15184e-08	0.458743	5.18222e-10	0.0510984	7.15184e-08	4.67244e-09	5.40872e-16	7.02365e-15	2.98408e-09	3.39706e-10	5.2732e-15	5.58223e-15	7.15184e-08	4.67244e-09	5.40872e-16	7.02365e-15	0.401289	0.999108	0.128013	0.606999	-1
AT1G03130	-0.865679	-1.19601	3.79234	1.55382	-0.164077	-1.73036	3.63629	1.41434	-0.164077	-1.89443	1.74186	3.1562	-0.865679	-2.06169	1.73065	3.28448	-0.164077	-1.89443	1.74186	3.1562	0.701602	-0.534347	-0.156049	-0.139479	0.00386191	0.000175199	1.39414e-12	1.67396e-05	0.611988	1.37921e-06	3.21865e-12	4.78679e-05	0.611988	1.09378e-07	3.45234e-07	6.25326e-12	0.00386191	2.76281e-08	3.96867e-07	2.96477e-12	0.611988	1.09378e-07	3.45234e-07	6.25326e-12	0.171256	0.991433	0.848177	0.94837	0
AT1G03140	0.354594	-0.564806	-0.610609	-0.287753	0.879428	-0.291357	-0.398353	-0.33192	0.879428	0.588071	0.189719	-0.142202	0.354594	-0.210212	-0.820821	-1.10857	0.879428	0.588071	0.189719	-0.142202	0.524835	0.273449	0.212257	-0.0441676	0.0139081	0.000260279	9.13027e-05	0.0650745	5.28353e-07	0.0435518	0.00582069	0.0287157	5.28353e-07	8.36133e-05	0.146807	0.274277	0.0139081	0.116516	6.54525e-07	3.72368e-09	5.28353e-07	8.36133e-05	0.146807	0.274277	0.0353127	0.971826	0.509303	0.968286	0
AT1G03150	0.494162	0.233769	-0.787959	-0.581875	0.784252	0.232591	-0.350811	-0.651733	0.784252	1.01684	0.666033	0.0142997	0.494162	0.727931	-0.060028	-0.641903	0.784252	1.01684	0.666033	0.0142997	0.29009	-0.00117756	0.437148	-0.0698581	0.0058091	0.191233	5.05245e-05	0.00287669	4.84914e-05	0.195904	0.0430061	0.000875807	4.84914e-05	6.9054e-07	0.000183763	0.933108	0.0058091	8.10379e-05	0.714144	0.000271081	4.84914e-05	6.9054e-07	0.000183763	0.933108	0.363076	0.999785	0.224198	0.958008	0
AT1G03160	0.188267	0.508288	0.135916	-0.0492547	0.126197	0.719492	0.438969	-0.0416363	0.126197	0.845689	1.28466	1.24302	0.188267	0.696555	0.832471	0.783216	0.126197	0.845689	1.28466	1.24302	-0.0620701	0.211204	0.303053	0.00761834	0.277379	0.00402691	0.423481	0.83377	0.494342	0.000138781	0.010645	0.855874	0.494342	7.69115e-06	6.85972e-09	1.21216e-08	0.277379	0.000103932	8.15176e-06	1.81376e-05	0.494342	7.69115e-06	6.85972e-09	1.21216e-08	0.86942	0.999108	0.416524	0.994634	0
AT1G03180	-0.773819	0.812403	-0.535966	-0.220803	-0.306333	0.531159	0.0683615	-0.721913	-0.306333	0.224825	0.293187	-0.428726	-0.773819	0.0385838	-0.497382	-0.718185	-0.306333	0.224825	0.293187	-0.428726	0.467486	-0.281244	0.604327	-0.50111	0.00864381	0.0062846	0.0575628	0.530155	0.307028	0.0703326	0.835481	0.0196118	0.307028	0.425233	0.271157	0.105001	0.00864381	0.894652	0.0613177	0.00838577	0.307028	0.425233	0.271157	0.105001	0.376596	0.999108	0.321811	0.671019	0
AT1G03190	0.395822	-0.558064	-0.794991	0.155537	-0.168841	-0.684821	-0.753221	-0.503981	-0.168841	-0.853661	-1.60688	-2.11086	0.395822	-0.162242	-0.957233	-0.801696	-0.168841	-0.853661	-1.60688	-2.11086	-0.564663	-0.126756	0.0417696	-0.659517	0.172351	0.0552928	0.00602907	0.672467	0.596836	0.0196192	0.00941988	0.102927	0.596836	0.00257512	1.0613e-06	1.06143e-08	0.172351	0.558424	0.000777995	0.00360284	0.596836	0.00257512	1.0613e-06	1.06143e-08	0.273638	0.999108	0.965761	0.535787	0
AT1G03200	0.124246	-1.31172	-1.4814	0.488781	-0.47132	-0.847128	-1.24576	0.4871	-0.47132	-1.31845	-2.56421	-2.07711	0.124246	-1.18748	-2.66888	-2.1801	-0.47132	-1.31845	-2.56421	-2.07711	-0.595566	0.464596	0.235636	-0.00168153	0.824454	0.0107281	0.00372846	0.409814	0.373775	0.0980922	0.0136385	0.39575	0.373775	0.00686697	4.23735e-06	6.8463e-05	0.824454	0.0140893	2.42185e-06	3.8515e-05	0.373775	0.00686697	4.23735e-06	6.8463e-05	0.536773	0.999108	0.871008	0.999356	0
AT1G03210	-1.9285	-0.454372	0.976418	0.298454	-0.671642	-0.353581	0.755695	-0.153372	-0.671642	-1.02522	-0.269528	-0.4229	-1.9285	-2.38287	-1.40646	-1.108	-0.671642	-1.02522	-0.269528	-0.4229	1.25686	0.10079	-0.220723	-0.451826	0.000500359	0.407413	0.0539967	0.648268	0.20251	0.534824	0.143376	0.821531	0.20251	0.0375064	0.580088	0.374786	0.000500359	2.33252e-05	0.0046146	0.0214183	0.20251	0.0375064	0.580088	0.374786	0.169588	0.999108	0.884429	0.882666	-1
AT1G03220	1.94114	-2.17689	-0.387406	0.343577	1.00589	-1.76561	-0.386477	0.604653	1.00589	-0.759726	-1.1462	-0.54155	1.94114	-0.23575	-0.623156	-0.279579	1.00589	-0.759726	-1.1462	-0.54155	-0.935254	0.411278	0.000928855	0.261077	1.21121e-06	2.181e-07	0.226407	0.366781	0.00257573	5.61645e-06	0.238866	0.0838131	0.00257573	0.0151688	0.000446314	0.0705591	1.21121e-06	0.449574	0.0388892	0.346236	0.00257573	0.0151688	0.000446314	0.0705591	0.101234	0.999108	0.999774	0.893754	1
AT1G03230	1.35969	-1.27667	-0.144656	0.202688	0.513977	-1.2712	0.0180625	-0.223966	0.513977	-0.757225	-0.739162	-0.963129	1.35969	0.0830198	-0.061636	0.141052	0.513977	-0.757225	-0.739162	-0.963129	-0.845715	0.00547058	0.162718	-0.426654	1.26215e-06	3.4053e-06	0.531558	0.458657	0.0243451	3.91907e-06	0.945877	0.390466	0.0243451	0.000968163	0.00104486	5.47644e-05	1.26215e-06	0.711551	0.775131	0.500898	0.0243451	0.000968163	0.00104486	5.47644e-05	0.0353127	0.999108	0.78911	0.640771	1
AT1G03240	0.606705	0.825414	-0.963329	-0.212442	-0.158407	-0.516722	0.907574	-1.06684	-0.158407	-0.67513	0.232444	-0.834392	0.606705	1.43212	0.46879	0.256348	-0.158407	-0.67513	0.232444	-0.834392	-0.765112	-1.34214	1.8709	-0.854394	0.332046	0.187485	0.106279	0.797198	0.826252	0.431802	0.135953	0.104757	0.826252	0.248776	0.687706	0.135774	0.332046	0.0148365	0.40409	0.64905	0.826252	0.248776	0.687706	0.135774	0.510288	0.951785	0.126036	0.757191	0
AT1G03250	0.157367	0.378815	-0.597638	-0.138168	0.87171	0.347447	-0.672385	-0.700122	0.87171	1.21916	0.546771	-0.153351	0.157367	0.536182	-0.0614557	-0.199623	0.87171	1.21916	0.546771	-0.153351	0.714343	-0.0313679	-0.0747479	-0.561955	0.46291	0.0701503	0.00426348	0.587337	0.000103336	0.0983655	0.00169419	0.0020951	0.000103336	5.53217e-07	0.00557145	0.420084	0.46291	0.00748427	0.751857	0.287244	0.000103336	5.53217e-07	0.00557145	0.420084	0.0485747	0.999108	0.902617	0.412977	0
AT1G03260	-0.0374834	-0.147274	-0.129273	0.250164	-1.26387	0.252841	0.00476649	-0.23138	-1.26387	-1.01103	-1.00627	-1.23765	-0.0374834	-0.184757	-0.31403	-0.0638662	-1.26387	-1.01103	-1.00627	-1.23765	-1.22639	0.400114	0.13404	-0.481544	0.923002	0.701442	0.714781	0.548796	0.000450252	0.49636	0.991524	0.568974	0.000450252	0.00262587	0.0023629	0.000308255	0.923002	0.575246	0.314346	0.841129	0.000450252	0.00262587	0.0023629	0.000308255	0.0405332	0.999108	0.894242	0.75506	0
AT1G03270	-2.57572	-0.176635	-0.845749	-0.199526	-3.27367	-0.740657	-0.185633	0.0467028	-3.27367	-4.01433	-4.19996	-4.15326	-2.57572	-2.75236	-3.59811	-3.79763	-3.27367	-4.01433	-4.19996	-4.15326	-0.697952	-0.564022	0.660117	0.246229	9.82445e-11	0.510425	0.00104983	0.506141	1.18568e-12	0.00409869	0.473356	0.89168	1.18568e-12	4.25143e-15	8.64469e-16	1.14126e-15	9.82445e-11	6.76606e-12	2.09309e-14	6.87023e-15	1.18568e-12	4.25143e-15	8.64469e-16	1.14126e-15	0.10793	0.948921	0.190517	0.851203	-1
AT1G03280	0.389377	-0.154769	-0.750738	0.227796	0.736564	-0.638927	-0.791532	0.103674	0.736564	0.0976366	-0.693895	-0.590221	0.389377	0.234608	-0.51613	-0.288334	0.736564	0.0976366	-0.693895	-0.590221	0.347187	-0.484158	-0.0407936	-0.124123	0.0424084	0.447129	0.000248756	0.299866	0.000291709	0.00154758	0.000148486	0.657936	0.000291709	0.607997	0.000315338	0.00150755	0.0424084	0.192951	0.00477132	0.0975712	0.000291709	0.607997	0.000315338	0.00150755	0.314619	0.891015	0.947033	0.920863	0
AT1G03290	0.200809	-0.0999216	0.579687	0.4066	0.271631	0.213563	0.508379	0.891306	0.271631	0.485194	0.993573	1.88488	0.200809	0.100887	0.680574	1.08717	0.271631	0.485194	0.993573	1.88488	0.0708221	0.313485	-0.0713081	0.484705	0.574047	0.798656	0.0786056	0.295244	0.453388	0.5687	0.130534	0.0140307	0.453388	0.130339	0.00241681	1.05244e-06	0.574047	0.76261	0.0300724	0.00104538	0.453388	0.130339	0.00241681	1.05244e-06	0.927931	0.999108	0.947517	0.751072	0
AT1G03300	1.85972	-0.651671	-0.846784	0.295561	2.89433	-0.710968	-1.23905	0.211513	2.89433	2.18336	0.944316	1.15583	1.85972	1.20805	0.361267	0.656828	2.89433	2.18336	0.944316	1.15583	1.03461	-0.0592975	-0.392263	-0.0840478	6.41915e-08	0.0139636	0.0016013	0.325293	2.30521e-11	0.00797583	2.73544e-05	0.484885	2.30521e-11	1.23726e-09	0.000315338	2.70096e-05	6.41915e-08	2.02252e-05	0.128335	0.00751922	2.30521e-11	1.23726e-09	0.000315338	2.70096e-05	0.0240129	0.999108	0.50372	0.967265	1
AT1G03310	0.863127	0.945212	-0.127956	0.601982	1.10761	0.325825	1.10726	0.859235	1.10761	1.43343	2.54069	3.39992	0.863127	1.80834	1.68038	2.28237	1.10761	1.43343	2.54069	3.39992	0.24448	-0.619387	1.23521	0.257252	0.0118735	0.00650577	0.714665	0.10666	0.00149102	0.363436	0.00159441	0.017562	0.00149102	6.08487e-05	6.96438e-09	2.81261e-11	0.0118735	2.6938e-06	6.19197e-06	4.72297e-08	0.00149102	6.08487e-05	6.96438e-09	2.81261e-11	0.725215	0.993652	0.0633835	0.899201	0
AT1G03330	0.215027	0.305089	-0.328335	-0.293148	0.676948	0.0105744	-0.395874	-0.13424	0.676948	0.687523	0.291649	0.157409	0.215027	0.520116	0.191781	-0.101367	0.676948	0.687523	0.291649	0.157409	0.461922	-0.294515	-0.0675386	0.158908	0.273468	0.119965	0.0815117	0.175801	0.000793936	0.9655	0.0392633	0.558867	0.000793936	0.000464275	0.101598	0.375653	0.273468	0.00577934	0.277357	0.567909	0.000793936	0.000464275	0.101598	0.375653	0.17619	0.999108	0.906869	0.88956	0
AT1G03340	1.13922	-0.608018	-1.81823	0.444437	1.4998	-0.591639	-1.91274	0.0755099	1.4998	0.908159	-1.00458	-0.929067	1.13922	0.531198	-1.28704	-0.842599	1.4998	0.908159	-1.00458	-0.929067	0.360582	0.0163791	-0.0945018	-0.368927	7.69341e-05	0.0210058	9.28674e-08	0.121509	1.45616e-06	0.0250923	4.46837e-08	0.824803	1.45616e-06	0.00054505	0.000152829	0.000349399	7.69341e-05	0.0313324	6.40278e-06	0.00094861	1.45616e-06	0.00054505	0.000152829	0.000349399	0.458899	0.999108	0.902388	0.753139	1
AT1G03350	0.103868	-0.247599	0.0186667	-0.0375623	0.0009749	-0.314326	0.461411	0.0518788	0.0009749	-0.313351	0.148059	0.199938	0.103868	-0.143731	-0.125065	-0.162627	0.0009749	-0.313351	0.148059	0.199938	-0.102893	-0.066727	0.442744	0.089441	0.609139	0.205747	0.92703	0.887881	0.996772	0.105924	0.0158208	0.836891	0.996772	0.0831858	0.402722	0.252258	0.609139	0.430005	0.477554	0.349185	0.996772	0.0831858	0.402722	0.252258	0.800295	0.999108	0.264546	0.950164	0
AT1G03360	2.17599	0.158877	-1.75544	-1.34867	2.387	0.365692	-1.44885	-1.32857	2.387	2.75269	1.30384	-0.0247234	2.17599	2.33486	0.579421	-0.769246	2.387	2.75269	1.30384	-0.0247234	0.211012	0.206815	0.306595	0.0201001	4.26543e-11	0.457013	2.09025e-09	7.19962e-07	7.15736e-12	0.071927	6.06708e-08	7.69835e-07	7.15736e-12	9.1234e-14	8.6777e-08	0.898586	4.26543e-11	2.54057e-12	0.00273834	0.000163888	7.15736e-12	9.1234e-14	8.6777e-08	0.898586	0.590081	0.999108	0.494406	0.990629	1
AT1G03365	0.080142	-0.224044	-0.76576	-0.103948	0.248439	-0.43612	-0.891776	0.25695	0.248439	-0.187681	-1.07946	-0.822507	0.080142	-0.143902	-0.909663	-1.01361	0.248439	-0.187681	-1.07946	-0.822507	0.168297	-0.212076	-0.126016	0.360899	0.844834	0.57679	0.033248	0.836677	0.534141	0.251654	0.0151441	0.554156	0.534141	0.60682	0.00236423	0.0162252	0.844834	0.687367	0.00871227	0.00381528	0.534141	0.60682	0.00236423	0.0162252	0.83238	0.999108	0.908516	0.852538	0
AT1G03370	-0.515985	0.077554	1.4392	0.363359	-1.29871	0.269211	1.04279	0.353055	-1.29871	-1.0295	0.0132936	0.366349	-0.515985	-0.438431	1.00077	1.36413	-1.29871	-1.0295	0.0132936	0.366349	-0.782723	0.191657	-0.396409	-0.0103038	0.142888	0.850523	0.000149018	0.374493	0.00043629	0.477656	0.00359658	0.37317	0.00043629	0.00276205	0.969138	0.252296	0.142888	0.183468	0.00302292	0.000138503	0.00043629	0.00276205	0.969138	0.252296	0.205791	0.999108	0.638892	0.996391	0
AT1G03380	-1.63243	-1.0339	-0.628808	0.831057	-2.04889	-1.07133	-0.732145	1.21894	-2.04889	-3.12022	-3.85236	-2.63342	-1.63243	-2.66633	-3.29514	-2.46408	-2.04889	-3.12022	-3.85236	-2.63342	-0.416458	-0.0374339	-0.103336	0.387884	9.29734e-08	7.39568e-05	0.00726692	0.00160826	1.55146e-09	5.0442e-05	0.00235235	1.99735e-05	1.55146e-09	1.58419e-13	1.42205e-15	2.98725e-12	9.29734e-08	3.85675e-12	3.52076e-14	1.15214e-11	1.55146e-09	1.58419e-13	1.42205e-15	2.98725e-12	0.324122	0.999108	0.878982	0.693409	-1
AT1G03390	-0.580507	-0.831688	-0.0920614	0.264968	-1.24706	-0.361114	0.203138	0.147568	-1.24706	-1.60817	-1.40503	-1.25747	-0.580507	-1.41219	-1.50426	-1.23929	-1.24706	-1.60817	-1.40503	-1.25747	-0.66655	0.470573	0.295199	-0.117401	0.0628188	0.009059	0.778735	0.478567	0.000189125	0.265067	0.53819	0.702304	0.000189125	4.23453e-06	2.30298e-05	8.92285e-05	0.0628188	2.75835e-05	9.28116e-06	0.000108727	0.000189125	4.23453e-06	2.30298e-05	8.92285e-05	0.228173	0.999108	0.706524	0.96103	0
AT1G03400	-0.404074	-0.518829	0.0302607	0.81575	-0.727487	-0.879852	-0.933873	0.760344	-0.727487	-1.60734	-2.54121	-1.78087	-0.404074	-0.922903	-0.892642	-0.0768919	-0.727487	-1.60734	-2.54121	-1.78087	-0.323414	-0.361023	-0.964133	-0.0554066	0.147239	0.0641229	0.919025	0.00761183	0.00898912	0.00243089	0.001227	0.0107074	0.00898912	7.14028e-07	1.68065e-10	1.04083e-07	0.147239	0.000918899	0.00105214	0.76504	0.00898912	7.14028e-07	1.68065e-10	1.04083e-07	0.542188	0.999108	0.0775679	0.977866	0
AT1G03410	-0.899002	0.874773	0.541756	0.540122	-0.180393	0.511852	0.818679	0.469541	-0.180393	0.331458	1.15014	1.61968	-0.899002	-0.0242288	0.517527	1.05765	-0.180393	0.331458	1.15014	1.61968	0.718608	-0.362921	0.276923	-0.0705813	0.013386	0.0164332	0.121167	0.17858	0.655425	0.163448	0.0220449	0.233006	0.655425	0.338065	0.00109563	2.15365e-05	0.013386	0.947482	0.113981	0.00225673	0.655425	0.338065	0.00109563	2.15365e-05	0.262604	0.999108	0.767904	0.978075	0
AT1G03430	-0.32182	-0.948108	0.561993	0.545611	-0.136117	-0.800851	0.778281	0.123558	-0.136117	-0.936968	-0.158687	-0.0351287	-0.32182	-1.26993	-0.707934	-0.162323	-0.136117	-0.936968	-0.158687	-0.0351287	0.185703	0.147257	0.216288	-0.422053	0.113286	3.63591e-05	0.00580548	0.0140682	0.537834	0.00028285	0.000332857	0.613199	0.537834	1.95372e-05	0.39727	0.857304	0.113286	2.21067e-07	0.000469578	0.378288	0.537834	1.95372e-05	0.39727	0.857304	0.645236	0.999108	0.660807	0.584885	0
AT1G03440	-0.972057	-0.889562	0.22257	0.563648	-0.919615	-0.511308	-0.0456482	0.636017	-0.919615	-1.43092	-1.47657	-0.840554	-0.972057	-1.86162	-1.63905	-1.0754	-0.919615	-1.43092	-1.47657	-0.840554	0.0524424	0.378253	-0.268218	0.0723684	0.000961703	0.00228249	0.422646	0.0654564	0.00141644	0.0710489	0.887558	0.0326207	0.00141644	4.68322e-06	2.42058e-06	0.00187361	0.000961703	7.94754e-08	4.92243e-07	0.000157993	0.00141644	4.68322e-06	2.42058e-06	0.00187361	0.936622	0.999108	0.700442	0.972903	0
AT1G03457	0.0993804	0.788176	0.424856	0.841076	0.749028	0.982404	0.747947	0.396328	0.749028	1.73143	2.47938	2.87571	0.0993804	0.887556	1.31241	2.15349	0.749028	1.73143	2.47938	2.87571	0.649647	0.194229	0.323091	-0.444748	0.786506	0.0203126	0.194103	0.0215906	0.0244922	0.00462574	0.0247927	0.285732	0.0244922	4.07888e-06	8.97358e-09	5.75424e-10	0.786506	0.0063733	0.000132651	1.06107e-07	0.0244922	4.07888e-06	8.97358e-09	5.75424e-10	0.278994	0.999108	0.698588	0.771271	0
AT1G03470	-1.86102	-2.26683	-0.533028	0.191705	-1.04772	-2.31053	-1.08922	0.326892	-1.04772	-3.35826	-4.44748	-4.12059	-1.86102	-4.12785	-4.66087	-4.46917	-1.04772	-3.35826	-4.44748	-4.12059	0.813291	-0.0437036	-0.556194	0.135187	2.10966e-10	6.2849e-12	0.00482226	0.382147	2.35444e-06	4.78685e-12	1.76622e-06	0.104071	2.35444e-06	6.30964e-16	1.52048e-18	5.39831e-18	2.10966e-10	1.84467e-17	9.06643e-19	1.60902e-18	2.35444e-06	6.30964e-16	1.52048e-18	5.39831e-18	0.0145015	0.999108	0.138453	0.906758	-1
AT1G03475	0.587388	0.368187	0.501755	0.0862175	0.524597	0.575103	0.361083	0.258524	0.524597	1.0997	1.46078	1.71931	0.587388	0.955574	1.45733	1.54355	0.524597	1.0997	1.46078	1.71931	-0.0627904	0.206917	-0.140673	0.172306	0.00263465	0.0533135	0.00781396	0.724498	0.00583747	0.00338471	0.0530132	0.209567	0.00583747	6.50935e-07	3.956e-09	1.84818e-10	0.00263465	5.88323e-06	4.3551e-09	1.46332e-09	0.00583747	6.50935e-07	3.956e-09	1.84818e-10	0.881805	0.999108	0.776395	0.870712	0
AT1G03495	1.90337	-0.650833	-1.28931	1.60664	0.877083	-0.749125	-0.402325	1.06237	0.877083	0.127957	-0.274368	0.788007	1.90337	1.25254	-0.0367769	1.56987	0.877083	0.127957	-0.274368	0.788007	-1.02629	-0.0982926	0.88699	-0.544267	3.72032e-06	0.0626823	0.000425234	9.44958e-05	0.0113482	0.0327958	0.247063	0.0046589	0.0113482	0.715041	0.390967	0.0146941	3.72032e-06	0.000390957	0.910519	2.05569e-05	0.0113482	0.715041	0.390967	0.0146941	0.0887045	0.999108	0.209435	0.714544	1
AT1G03506	1.0897	-0.940007	-0.843031	-0.478859	0.79567	-0.880864	-0.514444	0.378706	0.79567	-0.0851942	-0.599638	-0.220932	1.0897	0.149689	-0.693342	-1.1722	0.79567	-0.0851942	-0.599638	-0.220932	-0.294026	0.0591421	0.328587	0.857565	0.0597674	0.108251	0.134376	0.491024	0.172668	0.135328	0.385944	0.582299	0.172668	0.888884	0.259657	0.685111	0.0597674	0.793965	0.188327	0.0281692	0.172668	0.888884	0.259657	0.685111	0.812063	0.999108	0.837417	0.736135	0
AT1G03510	0.117345	0.165461	-0.756654	-0.0768586	-0.22222	-0.210978	-1.40201	-0.287348	-0.22222	-0.433198	-1.8352	-2.12255	0.117345	0.282806	-0.473848	-0.550707	-0.22222	-0.433198	-1.8352	-2.12255	-0.339565	-0.376439	-0.645352	-0.210489	0.714709	0.613305	0.0105472	0.851117	0.488063	0.515046	3.03577e-05	0.395405	0.488063	0.123507	2.05849e-07	1.65967e-08	0.714709	0.313899	0.081397	0.0434607	0.488063	0.123507	2.05849e-07	1.65967e-08	0.551746	0.999108	0.300323	0.910668	0
AT1G03520	-0.432625	-0.260615	-0.415323	0.124088	-1.23874	-0.275117	0.281097	-0.167796	-1.23874	-1.51386	-1.23276	-1.40056	-0.432625	-0.69324	-1.10856	-0.984475	-1.23874	-1.51386	-1.23276	-1.40056	-0.806119	-0.0145024	0.69642	-0.291884	0.137318	0.393526	0.141115	0.743179	8.63681e-05	0.370583	0.340449	0.633568	8.63681e-05	3.49405e-06	4.82969e-05	8.3906e-06	0.137318	0.0127725	0.000175046	0.000600487	8.63681e-05	3.49405e-06	4.82969e-05	8.3906e-06	0.111272	0.999108	0.244305	0.847009	0
AT1G03530	2.35811	-0.462678	-1.7365	-1.34516	1.7667	-0.537932	-2.47167	-1.15428	1.7667	1.22877	-1.2429	-2.39718	2.35811	1.89543	0.158936	-1.18622	1.7667	1.22877	-1.2429	-2.39718	-0.591405	-0.0752541	-0.735177	0.190879	3.66975e-11	0.0339103	9.00061e-09	2.01517e-06	4.86489e-09	0.0145624	1.70268e-11	1.42486e-05	4.86489e-09	9.30412e-07	6.28393e-07	3.82697e-12	3.66975e-11	5.59958e-10	0.421705	1.30637e-06	4.86489e-09	9.30412e-07	6.28393e-07	3.82697e-12	0.116952	0.999108	0.0839761	0.877506	1
AT1G03540	1.15192	-0.188071	0.481451	0.0246861	-0.227543	0.123709	-0.927533	-0.450495	-0.227543	-0.103834	-1.03137	-1.48186	1.15192	0.963845	1.4453	1.46998	-0.227543	-0.103834	-1.03137	-1.48186	-1.37946	0.31178	-1.40898	-0.475181	0.000380097	0.56904	0.101589	0.955845	0.484729	0.71963	0.0027847	0.169406	0.484729	0.735154	0.000592125	6.87447e-06	0.000380097	0.00137574	1.04392e-05	7.98882e-06	0.484729	0.735154	0.000592125	6.87447e-06	0.0105311	0.999108	0.017156	0.714746	1
AT1G03545	-0.127183	-0.720157	0.245718	-0.25623	-0.163524	-0.614898	1.02889	-0.374438	-0.163524	-0.778422	0.250465	-0.123974	-0.127183	-0.847341	-0.601623	-0.857853	-0.163524	-0.778422	0.250465	-0.123974	-0.0363402	0.105259	0.783169	-0.118209	0.686458	0.0153578	0.396014	0.462234	0.614717	0.0380016	0.000807921	0.243827	0.614717	0.00601408	0.353274	0.650912	0.686458	0.00317012	0.0265637	0.002331	0.614717	0.00601408	0.353274	0.650912	0.960023	0.999108	0.185912	0.957646	0
AT1G03550	0.0118681	-1.42367	1.37302	-0.758974	-0.602714	-0.711423	1.15507	-0.648634	-0.602714	-1.31414	-0.159066	-0.8077	0.0118681	-1.4118	-0.0387804	-0.797754	-0.602714	-1.31414	-0.159066	-0.8077	-0.614582	0.71225	-0.217954	0.11034	0.96407	7.20344e-07	1.14767e-06	0.00312381	0.0092135	0.00307281	1.39864e-05	0.00894718	0.0092135	9.28321e-07	0.457549	0.000433782	0.96407	3.21621e-07	0.858565	0.000499919	0.0092135	9.28321e-07	0.457549	0.000433782	0.128532	0.761477	0.706924	0.948678	0
AT1G03560	1.20626	0.197572	-0.227654	-0.0529702	-0.0595668	0.0725303	-1.23188	0.207031	-0.0595668	0.0129634	-1.21891	-1.01188	1.20626	1.40383	1.17618	1.12321	-0.0595668	0.0129634	-1.21891	-1.01188	-1.26582	-0.125042	-1.00422	0.260002	0.000385972	0.568382	0.471904	0.906586	0.873815	0.847802	0.000293011	0.583327	0.873815	0.969389	0.000162492	0.00109	0.000385972	3.68482e-05	0.000246297	0.000390575	0.873815	0.969389	0.000162492	0.00109	0.02318	0.999108	0.11289	0.88956	1
AT1G03590	-0.466364	0.638043	-0.0533954	0.406007	-0.902975	0.283352	0.814989	0.679071	-0.902975	-0.619622	0.195367	0.874437	-0.466364	0.171679	0.118284	0.52429	-0.902975	-0.619622	0.195367	0.874437	-0.43661	-0.354691	0.868384	0.273064	0.0582419	0.0109691	0.83779	0.136453	0.000481079	0.267749	0.00142599	0.0102184	0.000481079	0.00896328	0.390486	0.000372445	0.0582419	0.464843	0.604851	0.0214979	0.000481079	0.00896328	0.390486	0.000372445	0.325627	0.999108	0.0729415	0.824723	0
AT1G03600	-0.483312	0.279019	0.675603	0.836125	0.605487	0.102824	0.543947	0.550337	0.605487	0.708311	1.25226	1.8026	-0.483312	-0.204293	0.471309	1.30743	0.605487	0.708311	1.25226	1.8026	1.0888	-0.176195	-0.131655	-0.285788	0.00148818	0.0576836	3.44251e-05	6.29009e-06	0.000119381	0.517259	0.000441646	0.00075307	0.000119381	9.62533e-06	5.58364e-10	4.44237e-13	0.00148818	0.135076	0.000993974	2.54966e-10	0.000119381	9.62533e-06	5.58364e-10	4.44237e-13	0.000271121	0.999108	0.721135	0.615211	0
AT1G03610	-1.21618	-0.104665	-1.13649	0.465319	-1.40556	-0.0966275	-0.932662	0.138165	-1.40556	-1.50219	-2.43485	-2.29668	-1.21618	-1.32085	-2.45734	-1.99202	-1.40556	-1.50219	-2.43485	-2.29668	-0.189373	0.00803698	0.203833	-0.327154	5.54461e-06	0.680264	1.32109e-05	0.061335	5.1363e-07	0.709352	0.000161448	0.61434	5.1363e-07	8.40316e-08	7.95322e-12	2.50691e-11	5.54461e-06	7.41822e-07	7.02339e-12	4.07882e-10	5.1363e-07	8.40316e-08	7.95322e-12	2.50691e-11	0.678319	0.999108	0.723796	0.748471	-1
AT1G03630	-0.645174	3.28119	1.35355	0.295486	-0.578383	3.98561	1.56448	0.33467	-0.578383	3.40723	4.97171	5.30638	-0.645174	2.63602	3.98957	4.28506	-0.578383	3.40723	4.97171	5.30638	0.0667904	0.704421	0.210931	0.0391836	0.00848015	6.36332e-13	2.64447e-06	0.283289	0.0160511	2.16014e-14	3.26499e-07	0.20288	0.0160511	5.25096e-14	1.92029e-17	5.14772e-18	0.00848015	8.35898e-12	1.4369e-15	3.36758e-16	0.0160511	5.25096e-14	1.92029e-17	5.14772e-18	0.902984	0.810973	0.73171	0.982925	0
AT1G03650	-0.499524	0.0759514	-1.60431	-0.625599	0.461589	0.278165	-1.29911	-1.20468	0.461589	0.739754	-0.559354	-1.76403	-0.499524	-0.423573	-2.02788	-2.65348	0.461589	0.739754	-0.559354	-1.76403	0.961113	0.202213	0.305201	-0.579077	0.0714829	0.813724	1.73334e-06	0.0386016	0.0948033	0.340531	3.27388e-05	0.000177963	0.0948033	0.00588985	0.0298345	1.19898e-07	0.0714829	0.104022	1.15061e-08	7.42847e-11	0.0948033	0.00588985	0.0298345	1.19898e-07	0.0474457	0.999108	0.649427	0.584096	0
AT1G03660	-0.569639	-0.0563553	0.429054	1.78834	-0.492604	-0.457137	0.0903026	1.58807	-0.492604	-0.949741	-0.859438	0.728634	-0.569639	-0.625994	-0.19694	1.5914	-0.492604	-0.949741	-0.859438	0.728634	0.0770348	-0.400782	-0.338751	-0.20027	0.249129	0.923002	0.374513	0.00121222	0.333235	0.377991	0.87225	0.00294242	0.333235	0.0403382	0.0567536	0.102498	0.249129	0.172937	0.66581	0.000907397	0.333235	0.0403382	0.0567536	0.102498	0.948477	0.999108	0.795765	0.957646	0
AT1G03680	-0.266594	0.134883	0.209161	0.530389	0.0516641	0.0516911	0.581483	0.332246	0.0516641	0.103355	0.684839	1.01708	-0.266594	-0.131711	0.0774494	0.607838	0.0516641	0.103355	0.684839	1.01708	0.318258	-0.0831919	0.372323	-0.198143	0.0425036	0.323709	0.101262	0.000448072	0.732327	0.73095	6.56056e-05	0.0177971	0.732327	0.418213	2.89669e-06	3.81433e-09	0.0425036	0.287111	0.522401	1.55174e-05	0.732327	0.418213	2.89669e-06	3.81433e-09	0.168252	0.999108	0.158696	0.729782	0
AT1G03687	0.780127	0.926522	-0.542704	-0.894147	0.756789	0.775436	-0.279493	-0.657553	0.756789	1.53222	1.25273	0.595178	0.780127	1.70665	1.16395	0.269798	0.756789	1.53222	1.25273	0.595178	-0.0233384	-0.151086	0.263211	0.236594	0.00094901	0.000162021	0.0144723	0.000507175	0.00110116	0.0010927	0.212107	0.00657679	0.00110116	4.64741e-08	1.00811e-06	0.00514682	0.00094901	7.5862e-09	3.17915e-06	0.183407	0.00110116	4.64741e-08	1.00811e-06	0.00514682	0.966828	0.999108	0.622129	0.837195	0
AT1G03730	0.873822	-0.882929	-0.489443	0.0459851	0.132644	-0.969108	-0.515877	-0.14107	0.132644	-0.836465	-1.35234	-1.49341	0.873822	-0.00910666	-0.498549	-0.452564	0.132644	-0.836465	-1.35234	-1.49341	-0.741178	-0.0861798	-0.0264343	-0.187055	0.00148842	0.0014215	0.0563846	0.90161	0.654406	0.000594369	0.0475448	0.661325	0.654406	0.00137361	3.64255e-06	7.72892e-07	0.00148842	0.973023	0.0400628	0.0598085	0.654406	0.00137361	3.64255e-06	7.72892e-07	0.106502	0.999108	0.978434	0.910354	0
AT1G03740	0.0438063	-0.522065	0.235248	0.567781	-0.443321	-0.617955	0.149993	0.7464	-0.443321	-1.06128	-0.911284	-0.164883	0.0438063	-0.478259	-0.243011	0.324771	-0.443321	-1.06128	-0.911284	-0.164883	-0.487127	-0.0958905	-0.0852553	0.178619	0.848838	0.012928	0.244915	0.0121486	0.0304747	0.00390898	0.486431	0.00114292	0.0304747	4.38106e-06	2.98325e-05	0.38377	0.848838	0.0155477	0.19602	0.0837945	0.0304747	4.38106e-06	2.98325e-05	0.38377	0.180601	0.999108	0.887705	0.883149	0
AT1G03743	1.88099	1.19538	-2.68591	-0.918751	1.89561	1.07946	-1.47377	-1.18283	1.89561	2.97507	1.5013	0.31847	1.88099	3.07637	0.390467	-0.528285	1.89561	2.97507	1.5013	0.31847	0.0146128	-0.115913	1.21214	-0.264084	7.96287e-06	0.00159106	3.37354e-08	0.0197728	5.71693e-06	0.0039338	0.000169285	0.00273503	5.71693e-06	1.65426e-09	6.33334e-05	0.334628	7.96287e-06	9.82845e-10	0.23481	0.106788	5.71693e-06	1.65426e-09	6.33334e-05	0.334628	0.988569	0.999108	0.0892427	0.904003	1
AT1G03746	4.34011	1.0101	-1.70529	-2.00578	2.69997	0.663267	-0.614228	-2.22451	2.69997	3.36324	2.74901	0.524497	4.34011	5.35021	3.64492	1.63915	2.69997	3.36324	2.74901	0.524497	-1.64014	-0.346829	1.09106	-0.218733	7.73069e-10	0.0340123	0.000572373	0.000256669	1.61107e-06	0.169051	0.191106	6.74824e-05	1.61107e-06	2.21437e-08	5.15485e-07	0.222157	7.73069e-10	4.11323e-12	4.2305e-09	0.000471381	1.61107e-06	2.21437e-08	5.15485e-07	0.222157	0.0465507	0.999108	0.264172	0.950837	1
AT1G03750	0.31018	-0.477425	-0.565636	0.0965419	-0.348681	-0.759024	-1.03158	0.447218	-0.348681	-1.10771	-2.13929	-1.69207	0.31018	-0.167244	-0.73288	-0.636338	-0.348681	-1.10771	-2.13929	-1.69207	-0.658862	-0.281599	-0.465946	0.350676	0.179234	0.0395861	0.0129679	0.748064	0.129482	0.00167183	5.51342e-05	0.0680406	0.129482	1.07587e-05	1.20105e-10	9.38309e-09	0.179234	0.444337	0.00112948	0.00368516	0.129482	1.07587e-05	1.20105e-10	9.38309e-09	0.100078	0.999108	0.336632	0.724367	0
AT1G03760	-0.651322	-0.872694	-1.73099	-0.547775	-0.437984	-0.873003	-1.84078	-0.660452	-0.437984	-1.31099	-3.15176	-3.81222	-0.651322	-1.52402	-3.25501	-3.80278	-0.437984	-1.31099	-3.15176	-3.81222	0.213338	-0.000308974	-0.109783	-0.112678	0.0101198	0.000950851	1.0537e-07	0.0442403	0.077588	0.000980735	4.24971e-08	0.0134311	0.077588	3.17403e-06	2.87024e-13	6.47179e-15	0.0101198	3.31064e-07	1.63281e-13	7.02664e-15	0.077588	3.17403e-06	2.87024e-13	6.47179e-15	0.669343	0.999785	0.879626	0.953027	0
AT1G03770	-0.766415	-0.836225	-1.22789	-0.0364317	-0.441448	-1.60572	-1.67502	-0.124868	-0.441448	-2.04717	-3.7222	-3.84706	-0.766415	-1.60264	-2.83053	-2.86696	-0.441448	-2.04717	-3.7222	-3.84706	0.324967	-0.769498	-0.447134	-0.0884361	0.0285114	0.0179547	0.000740872	0.94378	0.212041	4.60077e-05	2.35606e-05	0.778343	0.212041	5.68294e-07	8.25006e-12	4.29912e-12	0.0285114	2.2129e-05	1.70808e-09	1.29733e-09	0.212041	5.68294e-07	8.25006e-12	4.29912e-12	0.638904	0.951389	0.584948	0.973053	0
AT1G03780	-0.515628	-0.0544315	1.95639	0.738783	-0.131754	-0.198349	1.64892	1.20468	-0.131754	-0.330104	1.31882	2.5235	-0.515628	-0.57006	1.38633	2.12512	-0.131754	-0.330104	1.31882	2.5235	0.383874	-0.143918	-0.30747	0.465898	0.023341	0.837256	2.51403e-09	0.00329106	0.598302	0.410638	5.07333e-08	1.48659e-05	0.598302	0.12236	5.08522e-07	3.44003e-12	0.023341	0.00895074	2.34663e-07	1.04139e-10	0.598302	0.12236	5.08522e-07	3.44003e-12	0.349534	0.999108	0.556708	0.589364	0
AT1G03790	-0.437902	-0.882584	-3.28045	0.616652	-0.460262	-0.78873	-3.00568	0.585256	-0.460262	-1.24899	-4.25467	-3.66942	-0.437902	-1.32049	-4.60094	-3.98429	-0.460262	-1.24899	-4.25467	-3.66942	-0.02236	0.0938546	0.274768	-0.0313955	0.0212079	3.60084e-05	5.83105e-15	0.00330354	0.0145316	0.000148918	3.05554e-14	0.00428938	0.0145316	8.08687e-08	3.67857e-18	5.66366e-17	0.0212079	3.3644e-08	1.31936e-18	1.26497e-17	0.0145316	8.08687e-08	3.67857e-18	5.66366e-17	0.961461	0.999108	0.521264	0.982707	0
AT1G03800	-0.16919	-0.525683	0.806869	0.879248	-0.100083	0.126013	0.138976	0.0354535	-0.100083	0.02593	0.164906	0.200359	-0.16919	-0.694874	0.111996	0.991243	-0.100083	0.02593	0.164906	0.200359	0.0691072	0.651696	-0.667893	-0.843794	0.568007	0.0644098	0.00449505	0.00477931	0.759378	0.694157	0.646752	0.928872	0.759378	0.931132	0.530308	0.439223	0.568007	0.0103699	0.669916	0.000413339	0.759378	0.931132	0.530308	0.439223	0.914378	0.938502	0.250346	0.358159	0
AT1G03830	0.450414	0.104826	-0.531036	-0.371662	0.830544	0.279081	-0.903522	-0.812805	0.830544	1.10963	0.206103	-0.606702	0.450414	0.55524	0.024204	-0.347458	0.830544	1.10963	0.206103	-0.606702	0.38013	0.174256	-0.372486	-0.441143	0.126051	0.75489	0.0631301	0.266001	0.00509088	0.369627	0.00270317	0.00995544	0.00509088	0.000233048	0.44886	0.0255796	0.126051	0.0453583	0.930977	0.190872	0.00509088	0.000233048	0.44886	0.0255796	0.492694	0.999108	0.589223	0.730633	0
AT1G03840	0.543241	-0.0609481	-0.411432	-0.119719	1.15413	0.433255	-0.521208	0.0367434	1.15413	1.58738	1.06617	1.10292	0.543241	0.482293	0.0708605	-0.0488586	1.15413	1.58738	1.06617	1.10292	0.610885	0.494203	-0.109776	0.156463	0.0235024	0.826521	0.0759713	0.695376	1.75047e-05	0.0726444	0.0276568	0.912055	1.75047e-05	7.28279e-08	2.50032e-05	1.51575e-05	0.0235024	0.0328355	0.751421	0.825144	1.75047e-05	7.28279e-08	2.50032e-05	1.51575e-05	0.144655	0.962446	0.872786	0.920296	0
AT1G03850	1.36773	-0.188478	1.75168	0.208029	1.65673	-0.468091	1.70813	-0.545488	1.65673	1.18864	2.89677	2.35129	1.36773	1.17925	2.93093	3.13896	1.65673	1.18864	2.89677	2.35129	0.288998	-0.279613	-0.0435432	-0.753517	0.000293055	0.626643	1.31452e-05	0.635155	2.40146e-05	0.192804	1.98308e-05	0.149671	2.40146e-05	0.000731068	1.17136e-09	4.87758e-08	0.000293055	0.000819286	9.97147e-10	2.65401e-10	2.40146e-05	0.000731068	1.17136e-09	4.87758e-08	0.682322	0.999108	0.971688	0.566582	1
AT1G03860	0.798084	0.566989	-0.314325	-1.20097	0.544596	0.832172	-0.372584	-1.06092	0.544596	1.37677	1.00419	-0.0567313	0.798084	1.36507	1.05075	-0.150227	0.544596	1.37677	1.00419	-0.0567313	-0.253487	0.265184	-0.0582587	0.140059	6.41861e-05	0.00241949	0.0718975	7.71202e-07	0.00289045	4.28008e-05	0.0361531	3.71869e-06	0.00289045	6.11183e-09	9.93126e-07	0.738293	6.41861e-05	7.75849e-09	5.00529e-07	0.356558	0.00289045	6.11183e-09	9.93126e-07	0.738293	0.449831	0.999108	0.913932	0.896693	0
AT1G03870	-0.325784	2.52385	3.35544	0.12668	0.172318	1.22545	2.86277	-0.00423423	0.172318	1.39777	4.26054	4.2563	-0.325784	2.19806	5.5535	5.68018	0.172318	1.39777	4.26054	4.2563	0.498102	-1.2984	-0.492668	-0.130914	0.410269	2.65583e-07	2.13195e-09	0.807346	0.692596	0.00229541	3.55882e-08	0.994058	0.692596	0.00035145	3.89381e-12	3.99842e-12	0.410269	9.31502e-07	2.0779e-14	1.27751e-14	0.692596	0.00035145	3.89381e-12	3.99842e-12	0.491709	0.687519	0.584971	0.966127	0
AT1G03880	-0.310796	-3.32091	-5.0175	-0.331815	-1.04666	-3.22919	-3.51264	0.113636	-1.04666	-4.27586	-7.7885	-7.67487	-0.310796	-3.6317	-8.64921	-8.98102	-1.04666	-4.27586	-7.7885	-7.67487	-0.735868	0.0917144	1.50486	0.445451	0.729816	0.000236254	9.29176e-07	0.762366	0.215033	0.000336188	0.000113421	0.922664	0.215033	4.30718e-06	1.07132e-10	1.41231e-10	0.729816	4.31394e-05	1.45828e-11	6.83419e-12	0.215033	4.30718e-06	1.07132e-10	1.41231e-10	0.657479	0.999108	0.404301	0.939832	0
AT1G03890	-1.43268	-4.65188	-1.02703	0.151509	-2.42673	-3.37344	-0.234173	-0.0738891	-2.42673	-5.80016	-6.03434	-6.10823	-1.43268	-6.08456	-7.11159	-6.96009	-2.42673	-5.80016	-6.03434	-6.10823	-0.994042	1.27844	0.792859	-0.225398	0.000527686	7.33863e-12	0.00809039	0.768465	4.31694e-07	2.67009e-09	0.571139	0.890095	4.31694e-07	1.82797e-14	4.45011e-15	3.63425e-15	0.000527686	7.974e-15	2.05165e-16	2.87713e-16	4.31694e-07	1.82797e-14	4.45011e-15	3.63425e-15	0.145109	0.708358	0.332951	0.933947	-1
AT1G03900	0.747589	0.199541	0.442293	-0.287682	0.910158	0.0820905	0.419185	-0.204336	0.910158	0.992249	1.41143	1.2071	0.747589	0.947129	1.38942	1.10174	0.910158	0.992249	1.41143	1.2071	0.16257	-0.11745	-0.0231082	0.0833463	4.25186e-05	0.231705	0.00668414	0.10867	2.30083e-06	0.653379	0.0103534	0.253797	2.30083e-06	3.15276e-07	4.73307e-10	8.38055e-09	4.25186e-05	7.16037e-07	6.77196e-10	4.35293e-08	2.30083e-06	3.15276e-07	4.73307e-10	8.38055e-09	0.611801	0.999108	0.966491	0.943665	0
AT1G03905	-0.999301	-1.01139	0.208248	0.139412	-1.22027	-1.14137	0.754565	-0.305244	-1.22027	-2.36164	-1.60708	-1.91232	-0.999301	-2.01069	-1.80244	-1.66303	-1.22027	-2.36164	-1.60708	-1.91232	-0.220972	-0.129982	0.546317	-0.444656	0.00684778	0.00648829	0.569704	0.77226	0.00112827	0.00256468	0.0355781	0.465632	0.00112827	1.04948e-07	2.7925e-05	2.32653e-06	0.00684778	1.50336e-06	5.94424e-06	1.74318e-05	0.00112827	1.04948e-07	2.7925e-05	2.32653e-06	0.770982	0.999108	0.502303	0.792714	0
AT1G03910	-0.0125739	-0.731729	-0.248447	0.0391795	-0.607103	-0.744083	-0.30996	0.0784651	-0.607103	-1.35119	-1.66115	-1.58268	-0.0125739	-0.744302	-0.992749	-0.95357	-0.607103	-1.35119	-1.66115	-1.58268	-0.594529	-0.0123545	-0.0615132	0.0392856	0.955419	0.000489105	0.193816	0.885651	0.00240679	0.00042853	0.109686	0.751915	0.00240679	3.98076e-08	7.26411e-10	1.75857e-09	0.955419	0.000229543	4.556e-06	7.81045e-06	0.00240679	3.98076e-08	7.26411e-10	1.75857e-09	0.0816285	0.999108	0.917003	0.977793	0
AT1G03930	-0.948424	0.16819	-0.35491	0.505594	-0.293208	-0.0445434	-0.438194	0.506371	-0.293208	-0.337752	-0.775946	-0.269575	-0.948424	-0.780234	-1.13514	-0.62955	-0.293208	-0.337752	-0.775946	-0.269575	0.655216	-0.212734	-0.0832837	0.000776728	0.000101429	0.477354	0.0993109	0.0363392	0.190451	0.867431	0.0454771	0.0316972	0.190451	0.106577	0.000446867	0.18177	0.000101429	0.000516249	3.85949e-06	0.00301187	0.190451	0.106577	0.000446867	0.18177	0.0894285	0.999108	0.897658	0.999356	0
AT1G03935	1.69	-0.976186	-0.7504	0.0738628	-0.156673	-0.633476	0.164766	-0.613285	-0.156673	-0.790149	-0.625384	-1.23867	1.69	0.713814	-0.0365867	0.0372761	-0.156673	-0.790149	-0.625384	-1.23867	-1.84667	0.342709	0.915166	-0.687148	4.9612e-06	0.00275574	0.0155693	0.86482	0.656968	0.0460446	0.625037	0.0670428	0.656968	0.00889989	0.0316854	0.000113052	4.9612e-06	0.0172907	0.901889	0.900006	0.656968	0.00889989	0.0316854	0.000113052	0.00161369	0.999108	0.144918	0.557942	1
AT1G03940	1.40359	-0.75693	-0.0306444	0.243537	0.503639	-0.590344	-0.69218	0.922377	0.503639	-0.0867052	-0.778885	0.143493	1.40359	0.646655	0.616011	0.859548	0.503639	-0.0867052	-0.778885	0.143493	-0.899947	0.166586	-0.661535	0.678841	0.000152823	0.0274118	0.932585	0.556813	0.139041	0.0860068	0.0394195	0.0112585	0.139041	0.803452	0.0144338	0.651467	0.000152823	0.0438179	0.0483677	0.00721385	0.139041	0.803452	0.0144338	0.651467	0.130096	0.999108	0.361467	0.606999	1
AT1G03950	0.0425941	-1.44389	-0.493936	1.02179	0.950307	-1.71807	-0.764333	0.357651	0.950307	-0.767762	-1.53209	-1.17444	0.0425941	-1.4013	-1.89524	-0.873446	0.950307	-0.767762	-1.53209	-1.17444	0.907713	-0.274176	-0.270397	-0.664138	0.916967	0.000228428	0.159236	0.00980258	0.00857451	2.98362e-05	0.0323472	0.38052	0.00857451	0.0250063	4.79024e-05	0.000883695	0.916967	0.000175735	2.61547e-06	0.00972531	0.00857451	0.0250063	4.79024e-05	0.000883695	0.151483	0.999108	0.774897	0.64325	0
AT1G03960	0.442683	-0.429379	-0.0778946	0.0214302	0.232455	-0.718606	-0.127564	0.258713	0.232455	-0.486151	-0.613714	-0.355002	0.442683	0.0133044	-0.0645902	-0.04316	0.232455	-0.486151	-0.613714	-0.355002	-0.210228	-0.289227	-0.0496689	0.237282	0.215408	0.237404	0.835575	0.966727	0.547979	0.0449895	0.745052	0.534737	0.547979	0.147336	0.0601746	0.271716	0.215408	0.970788	0.847447	0.897273	0.547979	0.147336	0.0601746	0.271716	0.777389	0.999108	0.967212	0.917193	0
AT1G03970	0.195264	-1.20141	-0.14299	-0.11746	0.929065	-1.65258	-0.821655	-0.301103	0.929065	-0.723511	-1.54517	-1.84627	0.195264	-1.00615	-1.14914	-1.2666	0.929065	-0.723511	-1.54517	-1.84627	0.733801	-0.451165	-0.678665	-0.183643	0.533421	0.000228698	0.642149	0.767413	0.00240284	4.13137e-06	0.00669286	0.374217	0.00240284	0.0118563	3.43962e-06	2.05429e-07	0.533421	0.000838518	0.00016912	5.09344e-05	0.00240284	0.0118563	3.43962e-06	2.05429e-07	0.1642	0.999108	0.275796	0.927894	0
AT1G03980	-0.583781	0.959806	-0.434927	-0.251038	-0.115341	1.03021	-1.33029	-0.00624084	-0.115341	0.914868	-0.415418	-0.421659	-0.583781	0.376025	-0.0589022	-0.30994	-0.115341	0.914868	-0.415418	-0.421659	0.46844	0.0704026	-0.895359	0.244797	0.197643	0.0347002	0.326037	0.659381	0.827405	0.024124	0.0037408	0.992671	0.827405	0.0320276	0.315676	0.304331	0.197643	0.378275	0.890064	0.448953	0.827405	0.0320276	0.315676	0.304331	0.593834	0.999108	0.348091	0.938956	0
AT1G03990	-0.500498	-3.12986	-0.971492	-0.158034	-1.52373	-2.77669	-0.632798	0.185299	-1.52373	-4.30042	-4.93321	-4.74792	-0.500498	-3.63036	-4.60185	-4.75989	-1.52373	-4.30042	-4.93321	-4.74792	-1.02323	0.353173	0.338693	0.343334	0.088368	6.34976e-11	0.00134776	0.673137	6.78491e-06	6.04223e-10	0.0299138	0.598301	6.78491e-06	2.69631e-14	9.43951e-16	2.09395e-15	0.088368	7.60449e-13	4.23124e-15	2.12148e-15	6.78491e-06	2.69631e-14	9.43951e-16	2.09395e-15	0.0463087	0.999108	0.630573	0.809382	0
AT1G04000	-1.45517	-0.326653	-0.279765	0.415264	-1.25356	-0.397829	-0.0670029	0.270968	-1.25356	-1.65139	-1.71839	-1.44742	-1.45517	-1.78182	-2.06158	-1.64632	-1.25356	-1.65139	-1.71839	-1.44742	0.201604	-0.0711765	0.212762	-0.144296	2.39821e-08	0.0929262	0.135059	0.0480779	2.25333e-07	0.0412102	0.753466	0.196222	2.25333e-07	7.80194e-10	2.71766e-10	6.52972e-09	2.39821e-08	2.08668e-10	8.30638e-12	6.33645e-10	2.25333e-07	7.80194e-10	2.71766e-10	6.52972e-09	0.591429	0.999108	0.647708	0.900469	-1
AT1G04010	-1.13877	-0.326659	0.972781	0.0218136	-1.71722	-0.269141	-0.0754239	0.241019	-1.71722	-1.98636	-2.06179	-1.82077	-1.13877	-1.46543	-0.492644	-0.470831	-1.71722	-1.98636	-2.06179	-1.82077	-0.578455	0.0575185	-1.04821	0.219205	0.00124345	0.352709	0.00421051	0.964718	8.53632e-06	0.457289	0.843899	0.543879	8.53632e-06	5.30747e-07	2.31375e-07	1.6039e-06	0.00124345	4.52175e-05	0.108378	0.122769	8.53632e-06	5.30747e-07	2.31375e-07	1.6039e-06	0.343057	0.999108	0.118568	0.920645	-1
AT1G04020	-0.177712	1.84023	0.187058	-0.906703	-0.024542	2.31313	0.766951	-1.00917	-0.024542	2.28859	3.05554	2.04637	-0.177712	1.66252	1.84958	0.942873	-0.024542	2.28859	3.05554	2.04637	0.15317	0.472898	0.579893	-0.102466	0.462666	1.34487e-08	0.419956	0.000673709	0.930973	2.72238e-10	0.00154165	0.000191281	0.930973	6.53321e-11	1.44024e-13	3.92322e-10	0.462666	2.52989e-08	2.77807e-09	9.001e-05	0.930973	6.53321e-11	1.44024e-13	3.92322e-10	0.751771	0.966936	0.227293	0.954465	0
AT1G04030	0.269972	-0.87656	0.226787	-0.321139	0.480957	-1.28636	-0.2657	-0.0690266	0.480957	-0.8054	-1.0711	-1.14013	0.269972	-0.606588	-0.379801	-0.70094	0.480957	-0.8054	-1.0711	-1.14013	0.210985	-0.409798	-0.492486	0.252113	0.410583	0.00718715	0.475569	0.388874	0.131755	0.000219529	0.417669	0.87247	0.131755	0.00865525	0.000678942	0.0003412	0.410583	0.0439149	0.190172	0.0178026	0.131755	0.00865525	0.000678942	0.0003412	0.749002	0.999108	0.487805	0.895101	0
AT1G04040	-0.111111	0.0854588	4.51834	-0.130693	-0.124223	0.00897232	3.45021	0.534582	-0.124223	-0.115251	3.33495	3.86954	-0.111111	-0.0256524	4.49268	4.36199	-0.124223	-0.115251	3.33495	3.86954	-0.0131119	-0.0764865	-1.06813	0.665275	0.75839	0.825348	6.0845e-13	0.766375	0.746073	0.982915	1.00912e-10	0.135567	0.746073	0.732315	2.81456e-11	1.49511e-12	0.75839	0.939547	7.88629e-14	1.37403e-13	0.746073	0.732315	2.81456e-11	1.49511e-12	0.988956	0.999108	0.105908	0.606173	0
AT1G04050	0.510357	-0.0262164	-0.294818	-0.277213	0.164443	-0.138857	-0.61585	-0.142268	0.164443	0.0255863	-0.590264	-0.732531	0.510357	0.48414	0.189322	-0.0878914	0.164443	0.0255863	-0.590264	-0.732531	-0.345914	-0.11264	-0.321032	0.134946	0.0418733	0.930434	0.229493	0.33812	0.547979	0.619578	0.0140169	0.640449	0.547979	0.92273	0.0122351	0.00237521	0.0418733	0.0410657	0.409257	0.703573	0.547979	0.92273	0.0122351	0.00237521	0.460871	0.999108	0.585351	0.939259	0
AT1G04070	1.24018	-0.57257	-1.23481	-0.564958	0.864869	-0.459624	-1.25462	-0.5565	0.864869	0.405245	-0.849372	-1.40587	1.24018	0.667613	-0.567199	-1.13216	0.864869	0.405245	-0.849372	-1.40587	-0.375314	0.112946	-0.0198049	0.00845823	1.25475e-06	0.00756745	1.31455e-06	0.0138366	0.000129235	0.030544	1.11596e-06	0.0130841	0.000129235	0.0411309	8.61763e-05	4.85274e-08	1.25475e-06	0.00137341	0.00457669	1.69179e-06	0.000129235	0.0411309	8.61763e-05	4.85274e-08	0.320334	0.999108	0.979335	0.995209	1
AT1G04080	1.02555	0.183473	-0.892825	-0.678911	0.82132	0.438696	-0.875952	-0.608762	0.82132	1.26002	0.384064	-0.224698	1.02555	1.20902	0.316193	-0.362717	0.82132	1.26002	0.384064	-0.224698	-0.204226	0.255223	0.0168728	0.0701491	1.50427e-07	0.237945	1.31646e-06	0.000141174	3.6175e-06	0.00506779	1.86493e-06	0.000404232	3.6175e-06	1.39467e-09	0.00747256	0.104114	1.50427e-07	3.26142e-09	0.0245502	0.0105839	3.6175e-06	1.39467e-09	0.00747256	0.104114	0.473335	0.999108	0.974916	0.95085	1
AT1G04100	-1.58921	-0.663682	-0.0196955	0.280981	-1.3635	-0.909	0.0166145	0.245368	-1.3635	-2.2725	-2.25589	-2.01052	-1.58921	-2.25289	-2.27259	-1.9916	-1.3635	-2.2725	-2.25589	-2.01052	0.225703	-0.245318	0.03631	-0.0356128	8.81334e-07	0.012844	0.943983	0.356225	6.57368e-06	0.00107384	0.956473	0.412829	6.57368e-06	6.52308e-10	5.52874e-10	4.61568e-09	8.81334e-07	8.46621e-10	5.10169e-10	5.71471e-09	6.57368e-06	6.52308e-10	5.52874e-10	4.61568e-09	0.667202	0.999108	0.967737	0.986041	-1
AT1G04110	-0.651162	0.14415	1.78251	-0.331448	-0.634445	0.70379	1.5413	0.138079	-0.634445	0.0693456	1.61064	1.74872	-0.651162	-0.507012	1.2755	0.944048	-0.634445	0.0693456	1.61064	1.74872	0.0167176	0.55964	-0.241211	0.469527	0.167046	0.789277	0.000341028	0.563522	0.17972	0.140833	0.00150663	0.821722	0.17972	0.888172	0.000545289	0.000216999	0.167046	0.250524	0.00439702	0.0289016	0.17972	0.888172	0.000545289	0.000216999	0.990249	0.999108	0.854771	0.848493	0
AT1G04120	-1.09556	-0.350024	0.244791	-0.437354	-3.03417	-0.0560874	0.479507	0.0387483	-3.03417	-3.09026	-2.61076	-2.57201	-1.09556	-1.44558	-1.20079	-1.63815	-3.03417	-3.09026	-2.61076	-2.57201	-1.93862	0.293937	0.234715	0.476102	0.000931885	0.280988	0.432651	0.21635	2.73624e-10	0.883357	0.123686	0.930038	2.73624e-10	5.98498e-11	1.06236e-09	1.37316e-09	0.000931885	2.20433e-05	0.000175177	2.89324e-06	2.73624e-10	5.98498e-11	1.06236e-09	1.37316e-09	0.00112549	0.999108	0.775931	0.728492	-1
AT1G04130	0.859554	-0.30388	-1.0237	-0.57205	1.41555	-0.366607	-1.22421	-0.693431	1.41555	1.04894	-0.175268	-0.868698	0.859554	0.555674	-0.468029	-1.04008	1.41555	1.04894	-0.175268	-0.868698	0.555992	-0.0627268	-0.200503	-0.121381	3.07562e-05	0.0991854	2.67744e-06	0.004638	1.22704e-08	0.0470853	1.93636e-07	0.000707759	1.22704e-08	7.99122e-07	0.296463	1.02022e-05	3.07562e-05	0.00206122	0.00679922	7.40334e-07	1.22704e-08	7.99122e-07	0.296463	1.02022e-05	0.0803322	0.999108	0.650004	0.917765	0
AT1G04140	0.836299	-0.514054	-0.435103	-0.00139588	0.271869	-0.384142	-0.160027	0.0825666	0.271869	-0.112273	-0.2723	-0.189733	0.836299	0.322245	-0.112858	-0.114254	0.271869	-0.112273	-0.2723	-0.189733	-0.564431	0.129912	0.275076	0.0839625	1.98484e-05	0.00378555	0.0108151	0.995784	0.113189	0.0275209	0.360983	0.696825	0.113189	0.504712	0.0846333	0.225398	1.98484e-05	0.0469433	0.474787	0.46511	0.113189	0.504712	0.0846333	0.225398	0.0600206	0.999108	0.469473	0.94715	0
AT1G04160	-0.62404	0.713118	1.04852	-0.256661	-1.36424	1.23801	0.965881	0.034854	-1.36424	-0.126231	0.839651	0.874505	-0.62404	0.0890784	1.1376	0.880938	-1.36424	-0.126231	0.839651	0.874505	-0.740197	0.524888	-0.0826396	0.291515	0.0767417	0.0452735	0.00337933	0.550647	0.000271973	0.00095041	0.00674231	0.94461	0.000271973	0.723956	0.0114411	0.00842719	0.0767417	0.79853	0.00102521	0.00795583	0.000271973	0.723956	0.0114411	0.00842719	0.237607	0.999108	0.940798	0.888861	0
AT1G04170	0.732212	0.362541	-0.722867	-0.902396	0.421314	0.407205	-0.49709	-1.05082	0.421314	0.828519	0.331429	-0.719386	0.732212	1.09475	0.371886	-0.53051	0.421314	0.828519	0.331429	-0.719386	-0.310898	0.0446644	0.225778	-0.14842	1.24897e-05	0.0139946	1.37955e-05	2.09323e-06	0.00416476	0.00645683	0.00103962	2.07104e-07	0.00416476	8.96986e-07	0.0149165	5.83296e-06	1.24897e-05	8.99716e-09	0.00687093	0.000278407	0.00416476	8.96986e-07	0.0149165	5.83296e-06	0.226525	0.999108	0.486277	0.843464	0
AT1G04190	1.30307	0.500449	-1.14242	-0.884426	2.15927	0.281941	-1.21708	-1.07063	2.15927	2.44121	1.22413	0.153502	1.30307	1.80352	0.661099	-0.223327	2.15927	2.44121	1.22413	0.153502	0.856203	-0.218509	-0.0746652	-0.186201	3.23349e-05	0.0743582	0.000143972	0.00408703	1.18334e-08	0.334425	7.42334e-05	0.000613777	1.18334e-08	4.98093e-10	3.01738e-05	0.55157	3.23349e-05	1.19842e-07	0.0112915	0.375648	1.18334e-08	4.98093e-10	3.01738e-05	0.55157	0.076905	0.999108	0.931766	0.917159	1
AT1G04200	-1.30824	0.570961	0.135877	0.355352	-1.59219	0.783742	0.365178	-0.0912853	-1.59219	-0.808443	-0.443265	-0.534551	-1.30824	-0.737281	-0.601404	-0.246052	-1.59219	-0.808443	-0.443265	-0.534551	-0.283944	0.212782	0.229301	-0.446638	2.52925e-06	0.0152825	0.561623	0.169173	9.46548e-08	0.00135899	0.111266	0.756461	9.46548e-08	0.000551751	0.0389253	0.0135481	2.52925e-06	0.0013958	0.00627251	0.240853	9.46548e-08	0.000551751	0.0389253	0.0135481	0.518777	0.999108	0.688666	0.62633	-1
AT1G04210	0.0941045	0.257416	-0.941663	-0.333717	-0.57601	0.29628	-0.506355	-0.293644	-0.57601	-0.27973	-0.786085	-1.07973	0.0941045	0.351521	-0.590142	-0.923859	-0.57601	-0.27973	-0.786085	-1.07973	-0.670115	0.0388639	0.435308	0.0400729	0.698757	0.268113	0.000121826	0.185712	0.0107083	0.200726	0.0239306	0.234683	0.0107083	0.191283	0.000470292	9.44126e-06	0.698757	0.0973311	0.00588956	7.43423e-05	0.0107083	0.191283	0.000470292	9.44126e-06	0.0877909	0.999108	0.366995	0.980906	0
AT1G04220	-0.508955	1.6003	1.94423	0.462398	-0.181888	1.48014	1.67583	-0.0739473	-0.181888	1.29825	2.97408	2.90013	-0.508955	1.09135	3.03558	3.49798	-0.181888	1.29825	2.97408	2.90013	0.327067	-0.120162	-0.268403	-0.536346	0.107777	1.24764e-05	6.89337e-07	0.190825	0.603083	3.75268e-05	6.31775e-06	0.861476	0.603083	8.72697e-05	9.82702e-11	1.58203e-10	0.107777	0.000629866	7.02098e-11	4.23589e-12	0.603083	8.72697e-05	9.82702e-11	1.58203e-10	0.596432	0.999108	0.741727	0.681942	0
AT1G04230	-0.0306274	-0.349968	-1.41358	-0.499845	0.248625	-0.897731	-1.29821	-0.157898	0.248625	-0.649107	-1.94732	-2.10522	-0.0306274	-0.380595	-1.79417	-2.29402	0.248625	-0.649107	-1.94732	-2.10522	0.279252	-0.547764	0.115362	0.341947	0.923957	0.227879	1.34007e-05	0.109281	0.406541	0.00243406	4.32988e-05	0.647518	0.406541	0.0164631	3.27881e-08	8.07119e-09	0.923957	0.15234	1.38396e-07	1.7479e-09	0.406541	0.0164631	3.27881e-08	8.07119e-09	0.617531	0.97126	0.888649	0.797795	0
AT1G04240	-0.287684	0.174706	1.99389	1.46711	-0.16843	0.295824	1.5851	1.66107	-0.16843	0.127394	1.7125	3.37356	-0.287684	-0.112978	1.88091	3.34802	-0.16843	0.127394	1.7125	3.37356	0.119254	0.121118	-0.408784	0.193957	0.424598	0.652314	2.09345e-06	0.00029428	0.669131	0.429008	4.89195e-05	6.13606e-05	0.669131	0.718987	7.08775e-06	5.94649e-11	0.424598	0.7417	1.84513e-06	7.2054e-11	0.669131	0.718987	7.08775e-06	5.94649e-11	0.877695	0.999108	0.623515	0.938004	0
AT1G04250	-0.983406	1.0988	4.84874	-0.0625891	-0.233886	1.66048	4.4344	0.0962233	-0.233886	1.4266	5.861	5.95722	-0.983406	0.115395	4.96414	4.90155	-0.233886	1.4266	5.861	5.95722	0.74952	0.561683	-0.414346	0.158812	0.000535871	0.000169921	2.46195e-15	0.865309	0.407554	6.71943e-07	1.40396e-14	0.77726	0.407554	2.46202e-06	5.88573e-18	3.97932e-18	0.000535871	0.656035	1.54923e-16	1.80453e-16	0.407554	2.46202e-06	5.88573e-18	3.97932e-18	0.107421	0.960858	0.486605	0.931521	0
AT1G04260	-0.243003	-0.659113	-0.536407	-0.131157	-0.3865	-0.557785	-0.174954	-0.310414	-0.3865	-0.944285	-1.11924	-1.42965	-0.243003	-0.902115	-1.43852	-1.56968	-0.3865	-0.944285	-1.11924	-1.42965	-0.143497	0.101328	0.361453	-0.179256	0.37044	0.0144215	0.038481	0.700487	0.146795	0.0378612	0.531892	0.291009	0.146795	0.000443717	5.27631e-05	1.68643e-06	0.37044	0.000734112	1.64702e-06	4.0732e-07	0.146795	0.000443717	5.27631e-05	1.68643e-06	0.798994	0.999108	0.555689	0.916032	0
AT1G04270	1.67104	0.983053	-0.379479	-0.575148	1.45544	0.652231	0.202812	-0.432396	1.45544	2.10767	2.31048	1.87808	1.67104	2.65409	2.27461	1.69946	1.45544	2.10767	2.31048	1.87808	-0.2156	-0.330822	0.58229	0.142752	2.13988e-10	1.68663e-06	0.0221688	0.00228809	1.95801e-09	0.000353346	0.230027	0.0163995	1.95801e-09	5.60914e-13	5.55115e-14	3.6411e-12	2.13988e-10	7.31694e-15	8.34221e-14	2.7026e-11	1.95801e-09	5.60914e-13	5.55115e-14	3.6411e-12	0.498729	0.96973	0.0796423	0.886122	1
AT1G04280	0.785639	-0.297019	2.03593	0.868986	0.892733	-0.526713	1.66791	0.726995	0.892733	0.366021	2.03393	2.76092	0.785639	0.48862	2.52455	3.39353	0.892733	0.366021	2.03393	2.76092	0.107094	-0.229694	-0.368017	-0.141992	0.0112919	0.352709	2.04648e-07	0.00973443	0.00399853	0.0895506	4.31769e-06	0.0256602	0.00399853	0.208128	5.88268e-08	2.21172e-10	0.0112919	0.0895773	1.28279e-09	4.11676e-12	0.00399853	0.208128	5.88268e-08	2.21172e-10	0.874402	0.999108	0.61308	0.950837	0
AT1G04290	-0.0677815	0.427609	-0.0452705	0.442877	0.959554	0.383878	0.0202231	0.0545256	0.959554	1.34343	1.36366	1.41818	-0.0677815	0.359827	0.314557	0.757434	0.959554	1.34343	1.36366	1.41818	1.02734	-0.0437311	0.0654936	-0.388352	0.846339	0.181707	0.892412	0.209621	0.00271512	0.236269	0.955681	0.900923	0.00271512	5.28712e-05	3.66037e-05	2.09249e-05	0.846339	0.223105	0.271044	0.0100616	0.00271512	5.28712e-05	3.66037e-05	2.09249e-05	0.061218	0.999108	0.948091	0.790683	0
AT1G04295	-0.424446	1.1368	0.32645	0.457245	1.4112	0.514941	0.196543	0.0500933	1.4112	1.92614	2.12269	2.17278	-0.424446	0.712355	1.0388	1.49605	1.4112	1.92614	2.12269	2.17278	1.83565	-0.621859	-0.129907	-0.407151	0.176514	0.000635671	0.287022	0.190568	4.26946e-05	0.104297	0.552828	0.90827	4.26946e-05	2.6027e-07	3.979e-08	2.57351e-08	0.176514	0.0170143	0.000758164	9.69085e-06	4.26946e-05	2.6027e-07	3.979e-08	2.57351e-08	0.0016314	0.96973	0.886953	0.776213	0
AT1G04300	0.618634	-0.809614	-0.583073	-0.048859	-0.205325	-0.651477	-0.970546	0.123343	-0.205325	-0.856803	-1.82735	-1.70401	0.618634	-0.19098	-0.774054	-0.822913	-0.205325	-0.856803	-1.82735	-1.70401	-0.823959	0.158137	-0.387473	0.172202	0.00097483	5.21179e-05	0.00149446	0.842067	0.261143	0.000636891	4.38384e-06	0.559105	0.261143	1.13162e-05	1.87514e-11	7.25893e-11	0.00097483	0.255144	3.73955e-05	1.61292e-05	0.261143	1.13162e-05	1.87514e-11	7.25893e-11	0.00982464	0.999108	0.299449	0.857185	0
AT1G04310	-1.15699	-0.140744	1.76223	-0.0942463	-2.10536	0.165068	0.662287	-0.314206	-2.10536	-1.94029	-1.278	-1.59221	-1.15699	-1.29774	0.46449	0.370244	-2.10536	-1.94029	-1.278	-1.59221	-0.948363	0.305813	-1.09994	-0.21996	0.00128128	0.71608	9.13346e-06	0.8418	5.71128e-07	0.670214	0.0508212	0.423585	5.71128e-07	1.03178e-06	0.000230551	1.45268e-05	0.00128128	0.000240441	0.137025	0.232955	5.71128e-07	1.03178e-06	0.000230551	1.45268e-05	0.113298	0.999108	0.107268	0.920863	-1
AT1G04340	0.414661	0.176655	-0.158812	-0.449999	-0.377538	0.485117	0.108744	-0.304463	-0.377538	0.107579	0.216323	-0.0881398	0.414661	0.591316	0.432504	-0.0174948	-0.377538	0.107579	0.216323	-0.0881398	-0.792199	0.308463	0.267556	0.145536	0.0722774	0.473239	0.491368	0.0752941	0.101056	0.0379851	0.663548	0.228537	0.101056	0.640563	0.308561	0.684914	0.0722774	0.00804941	0.0419795	0.936462	0.101056	0.640563	0.308561	0.684914	0.0495748	0.999108	0.628089	0.922723	0
AT1G04350	-0.43232	-1.68615	0.139402	0.432571	0.49294	-2.51235	0.805379	0.239076	0.49294	-2.01941	-1.21404	-0.97496	-0.43232	-2.11847	-1.97907	-1.5465	0.49294	-2.01941	-1.21404	-0.97496	0.925261	-0.826204	0.665976	-0.193495	0.102576	4.32049e-07	0.604808	0.139868	0.0604496	5.62426e-10	0.00295182	0.430169	0.0604496	6.64912e-09	1.77242e-05	0.00024889	0.102576	3.06323e-09	7.68837e-09	4.97717e-07	0.0604496	6.64912e-09	1.77242e-05	0.00024889	0.0453047	0.75308	0.219025	0.904003	0
AT1G04360	-1.78534	-0.891506	-0.2811	0.0140576	-2.98506	-0.960562	0.220365	-0.509547	-2.98506	-3.94562	-3.72525	-4.2348	-1.78534	-2.67685	-2.95795	-2.94389	-2.98506	-3.94562	-3.72525	-4.2348	-1.19972	-0.0690558	0.501465	-0.523604	4.56766e-05	0.0241921	0.470754	0.979961	1.61975e-08	0.0159349	0.598248	0.234112	1.61975e-08	3.62541e-11	7.74499e-11	6.22587e-12	4.56766e-05	4.88299e-08	6.22836e-09	6.61437e-09	1.61975e-08	3.62541e-11	7.74499e-11	6.22587e-12	0.0782312	0.999108	0.584971	0.767907	-1
AT1G04370	-0.857512	-0.604089	1.09189	0.484961	0.179228	-0.190164	-0.150989	0.287365	0.179228	-0.0109356	-0.161925	0.125441	-0.857512	-1.4616	-0.369716	0.115244	0.179228	-0.0109356	-0.161925	0.125441	1.03674	0.413926	-1.24287	-0.197595	0.0206073	0.104019	0.00340394	0.244313	0.665573	0.644338	0.708211	0.503186	0.665573	0.977484	0.639144	0.717636	0.0206073	0.00013717	0.269323	0.734611	0.665573	0.977484	0.639144	0.717636	0.105865	0.999108	0.0864442	0.939259	0
AT1G04390	0.00305123	-0.739576	-0.199781	-0.269367	-0.720595	-0.770684	-0.501981	-0.404912	-0.720595	-1.49128	-1.99326	-2.39817	0.00305123	-0.736525	-0.936306	-1.20567	-0.720595	-1.49128	-1.99326	-2.39817	-0.723646	-0.0311077	-0.3022	-0.135545	0.992175	0.00586619	0.441897	0.37731	0.00620479	0.00440768	0.0520636	0.151665	0.00620479	9.02516e-07	5.16862e-09	1.60229e-10	0.992175	0.00395897	0.000357035	1.63154e-05	0.00620479	9.02516e-07	5.16862e-09	1.60229e-10	0.112705	0.999108	0.629308	0.942186	0
AT1G04400	-0.419089	-0.764205	0.0334571	0.437868	-0.735206	-0.679366	0.672627	0.326314	-0.735206	-1.41457	-0.741945	-0.415631	-0.419089	-1.18329	-1.14984	-0.711968	-0.735206	-1.41457	-0.741945	-0.415631	-0.316118	0.0848393	0.63917	-0.111555	0.00675642	1.34121e-05	0.835137	0.00860338	1.72091e-05	6.53324e-05	6.44437e-05	0.0432508	1.72091e-05	1.63192e-10	7.31857e-06	0.00403408	0.00675642	4.91112e-09	6.02763e-09	1.28467e-05	1.72091e-05	1.63192e-10	7.31857e-06	0.00403408	0.241202	0.999108	0.0303556	0.902987	0
AT1G04410	1.96524	0.444341	-0.0233756	-0.462966	2.11866	0.651302	-0.0401874	-0.59386	2.11866	2.76996	2.72978	2.13592	1.96524	2.40958	2.38621	1.92324	2.11866	2.76996	2.72978	2.13592	0.153422	0.20696	-0.0168118	-0.130895	2.8739e-12	0.00559766	0.888206	0.00710586	7.08862e-13	0.000151505	0.819539	0.000700687	7.08862e-13	7.34973e-16	4.3576e-16	6.00386e-14	2.8739e-12	1.05633e-14	6.81024e-15	4.99339e-13	7.08862e-13	7.34973e-16	4.3576e-16	6.00386e-14	0.618458	0.999108	0.975962	0.886944	1
AT1G04420	0.217231	2.53663	0.805507	0.0622066	0.321391	2.32448	1.12227	0.0989982	0.321391	2.64587	3.76814	3.86714	0.217231	2.75386	3.55937	3.62158	0.321391	2.64587	3.76814	3.86714	0.10416	-0.212158	0.316764	0.0367916	0.272604	1.61988e-12	0.000142319	0.815152	0.0994237	9.13138e-12	2.07025e-06	0.680358	0.0994237	1.19407e-13	6.95359e-17	4.13987e-17	0.272604	6.13043e-14	2.2846e-16	1.53246e-16	0.0994237	1.19407e-13	6.95359e-17	4.13987e-17	0.802164	0.999108	0.464243	0.979033	0
AT1G04430	-0.147955	1.66907	1.84368	0.0558338	-0.767973	1.4641	1.98167	0.358399	-0.767973	0.696126	2.67779	3.03619	-0.147955	1.52112	3.3648	3.42063	-0.767973	0.696126	2.67779	3.03619	-0.620018	-0.204974	0.137982	0.302565	0.554641	9.31361e-08	1.72705e-08	0.865341	0.00169704	8.08341e-07	5.45347e-09	0.164728	0.00169704	0.00286317	2.97666e-12	2.47343e-13	0.554641	1.59531e-07	3.28691e-14	2.29661e-14	0.00169704	0.00286317	2.97666e-12	2.47343e-13	0.138105	0.999108	0.833635	0.78331	0
AT1G04440	-0.843893	-0.576064	0.495063	0.277214	-0.836478	-0.475217	0.316641	0.627068	-0.836478	-1.31169	-0.995054	-0.367986	-0.843893	-1.41996	-0.924895	-0.647681	-0.836478	-1.31169	-0.995054	-0.367986	0.00741573	0.100847	-0.178422	0.349854	5.33469e-05	0.00299963	0.00804566	0.184998	4.89515e-05	0.0128952	0.0866667	0.00224137	4.89515e-05	2.97517e-08	2.15127e-06	0.0329458	5.33469e-05	7.98774e-09	6.46302e-06	0.000491062	4.89515e-05	2.97517e-08	2.15127e-06	0.0329458	0.988936	0.999108	0.702683	0.637035	0
AT1G04480	1.48817	1.34107	-0.706087	-0.531933	1.67558	0.774897	0.133135	-1.34261	1.67558	2.45047	2.58361	1.241	1.48817	2.82924	2.12315	1.59122	1.67558	2.45047	2.58361	1.241	0.187412	-0.566175	0.839222	-0.810681	8.80449e-05	0.000304842	0.0356241	0.164411	1.58672e-05	0.0263187	0.724864	0.000537546	1.58672e-05	2.21895e-08	6.62474e-09	0.000309947	8.80449e-05	1.84451e-09	2.0817e-07	1.5411e-05	1.58672e-05	2.21895e-08	6.62474e-09	0.000309947	0.797358	0.999108	0.235407	0.510559	1
AT1G04500	-0.145538	0.239108	-0.0997392	0.480826	-0.163058	-0.0453486	0.296638	0.0554776	-0.163058	-0.208407	0.0882309	0.143709	-0.145538	0.0935701	-0.00616904	0.474657	-0.163058	-0.208407	0.0882309	0.143709	-0.0175206	-0.284457	0.396377	-0.425348	0.71812	0.557089	0.799985	0.257187	0.701423	0.920561	0.442754	0.915003	0.701423	0.573293	0.805303	0.682998	0.71812	0.800429	0.985886	0.160782	0.701423	0.573293	0.805303	0.682998	0.986258	0.999108	0.662542	0.81734	0
AT1G04510	1.54983	-0.429578	-0.799006	-0.877925	0.872026	-0.182598	-0.588395	-0.975023	0.872026	0.689428	0.101032	-0.87399	1.54983	1.12026	0.32125	-0.556675	0.872026	0.689428	0.101032	-0.87399	-0.677807	0.246979	0.210611	-0.0970982	1.53004e-09	0.0155517	4.14673e-05	3.61619e-05	1.17456e-05	0.319559	0.001227	8.26424e-06	1.17456e-05	0.000143656	0.536085	5.17358e-06	1.53004e-09	1.5157e-07	0.0459264	0.00112023	1.17456e-05	0.000143656	0.536085	5.17358e-06	0.0269769	0.999108	0.612595	0.938004	1
AT1G04520	-0.121685	1.37226	0.114334	-0.899597	0.466452	0.870429	-0.398014	0.157561	0.466452	1.33688	0.938867	1.09643	-0.121685	1.25057	1.36491	0.46531	0.466452	1.33688	0.938867	1.09643	0.588137	-0.501829	-0.512348	1.05716	0.727321	0.00011566	0.732187	0.0110296	0.150297	0.00857174	0.217315	0.691456	0.150297	7.8908e-05	0.00256748	0.000586798	0.727321	0.000182911	5.18603e-05	0.111838	0.150297	7.8908e-05	0.00256748	0.000586798	0.311696	0.999108	0.474732	0.310513	0
AT1G04530	0.0316345	-0.293404	-0.244114	-0.187104	0.389786	-0.366769	-0.688638	0.134548	0.389786	0.0230171	-0.665621	-0.531073	0.0316345	-0.26177	-0.505884	-0.692988	0.389786	0.0230171	-0.665621	-0.531073	0.358151	-0.0733642	-0.444523	0.321652	0.900929	0.201675	0.268349	0.488247	0.0813568	0.108375	0.00281538	0.620172	0.0813568	0.922563	0.00222099	0.0116478	0.900929	0.215884	0.0160708	0.00151071	0.0813568	0.922563	0.00222099	0.0116478	0.383417	0.999108	0.353244	0.75102	0
AT1G04550	1.2599	-0.263376	-0.309642	-0.0366713	1.40688	-0.152857	-0.746635	-0.377214	1.40688	1.25403	0.507393	0.130179	1.2599	0.996526	0.686884	0.650212	1.40688	1.25403	0.507393	0.130179	0.146982	0.110519	-0.436993	-0.340543	9.34157e-09	0.0985738	0.0444182	0.866277	1.11402e-09	0.359581	2.88743e-05	0.0248261	1.11402e-09	3.21379e-09	0.0010501	0.367776	9.34157e-09	1.91747e-07	3.62953e-05	6.95082e-05	1.11402e-09	3.21379e-09	0.0010501	0.367776	0.63918	0.999108	0.170137	0.565198	1
AT1G04555	-1.20052	-0.739113	-0.17764	0.078544	-1.50848	-0.708821	0.0426648	-0.130491	-1.50848	-2.2173	-2.17464	-2.30513	-1.20052	-1.93964	-2.11727	-2.03873	-1.50848	-2.2173	-2.17464	-2.30513	-0.307959	0.0302923	0.220305	-0.209035	0.000167289	0.0129829	0.546893	0.845304	7.36472e-06	0.0174024	0.900065	0.721303	7.36472e-06	7.54616e-09	8.18354e-09	2.78492e-09	0.000167289	8.48938e-08	1.38693e-08	2.62702e-08	7.36472e-06	7.54616e-09	8.18354e-09	2.78492e-09	0.58941	0.999108	0.774433	0.909229	-1
AT1G04560	-0.734061	-1.20451	-4.27791	-1.62458	-0.694267	-1.30557	-4.24484	0.165027	-0.694267	-1.99984	-6.24468	-6.07965	-0.734061	-1.93857	-6.21648	-7.84106	-0.694267	-1.99984	-6.24468	-6.07965	0.0397935	-0.101064	0.0330689	1.7896	0.440995	0.20122	3.44362e-05	0.109923	0.484428	0.166203	4.10697e-05	0.89779	0.484428	0.0227396	4.28048e-08	6.60601e-08	0.440995	0.027014	4.83892e-08	7.11983e-10	0.484428	0.0227396	4.28048e-08	6.60601e-08	0.987557	0.999108	0.991877	0.622455	0
AT1G04570	-0.494936	-0.551257	-1.23038	-0.434243	-0.901114	-0.205717	-0.812317	0.0851578	-0.901114	-1.10683	-1.91915	-1.83399	-0.494936	-1.04619	-2.27658	-2.71082	-0.901114	-1.10683	-1.91915	-1.83399	-0.406178	0.34554	0.418066	0.5194	0.0746725	0.049439	6.09633e-05	0.159954	0.00160331	0.495088	0.00409784	0.812963	0.00160331	0.000126774	3.01183e-08	6.43229e-08	0.0746725	0.000252805	1.45263e-09	5.08004e-11	0.00160331	0.000126774	3.01183e-08	6.43229e-08	0.43227	0.999108	0.503289	0.637341	0
AT1G04580	-0.210048	0.699337	-0.813158	-0.153107	0.296914	0.46698	-0.823275	-0.263075	0.296914	0.763894	-0.059381	-0.322456	-0.210048	0.489289	-0.323869	-0.476976	0.296914	0.763894	-0.059381	-0.322456	0.506962	-0.232357	-0.010117	-0.109968	0.352776	0.00240954	0.000487567	0.572035	0.184001	0.0372523	0.000459128	0.282815	0.184001	0.000612041	0.778154	0.11025	0.352776	0.0204411	0.108423	0.0200797	0.184001	0.000612041	0.778154	0.11025	0.193571	0.999108	0.990255	0.945354	0
AT1G04590	0.516695	0.275363	-1.24525	-0.760754	-0.067205	0.235891	-1.61591	-0.0867052	-0.067205	0.168686	-1.44723	-1.53393	0.516695	0.792058	-0.453187	-1.21394	-0.067205	0.168686	-1.44723	-1.53393	-0.5839	-0.0394718	-0.370668	0.674048	0.0250081	0.242	4.22503e-06	0.00290446	0.802257	0.327527	8.99917e-08	0.766204	0.802257	0.450462	1.4129e-07	5.12693e-08	0.0250081	0.000631456	0.0325501	2.30844e-06	0.802257	0.450462	1.4129e-07	5.12693e-08	0.147472	0.999108	0.465184	0.374447	0
AT1G04610	-0.672012	0.998503	0.794846	0.305823	-0.0783976	0.90267	0.79818	0.112812	-0.0783976	0.824273	1.62245	1.73527	-0.672012	0.326491	1.12134	1.42716	-0.0783976	0.824273	1.62245	1.73527	0.593615	-0.0958328	0.00333419	-0.19301	0.0159652	0.000686415	0.00436271	0.337982	0.808505	0.00185894	0.00449978	0.746941	0.808505	0.00240127	4.60366e-07	1.48539e-07	0.0159652	0.208879	8.64709e-05	3.3125e-06	0.808505	0.00240127	4.60366e-07	1.48539e-07	0.224971	0.999108	0.997614	0.911736	0
AT1G04620	0.339931	-0.0383533	-0.0847777	0.372471	-0.544226	0.207827	0.973656	0.4551	-0.544226	-0.3364	0.637256	1.09236	0.339931	0.301578	0.2168	0.589271	-0.544226	-0.3364	0.637256	1.09236	-0.884158	0.24618	1.05843	0.0826293	0.15371	0.891172	0.729966	0.157528	0.0209822	0.411144	0.000158166	0.0720674	0.0209822	0.133766	0.00485907	1.60197e-05	0.15371	0.17567	0.315685	0.00821189	0.0209822	0.133766	0.00485907	1.60197e-05	0.0329865	0.999108	0.0220256	0.965418	0
AT1G04630	0.65368	1.06102	0.0424677	-0.134152	1.66446	0.772167	-0.403735	-0.169498	1.66446	2.43663	2.0329	1.8634	0.65368	1.7147	1.75717	1.62302	1.66446	2.43663	2.0329	1.8634	1.01078	-0.288856	-0.446203	-0.0353459	0.00103044	3.02283e-06	0.832502	0.562953	1.43277e-09	0.000198028	0.0315705	0.435298	1.43277e-09	3.19574e-13	7.53831e-12	4.16527e-11	0.00103044	3.18372e-10	1.38836e-10	6.13247e-10	1.43277e-09	3.19574e-13	7.53831e-12	4.16527e-11	0.00362101	0.999108	0.253671	0.979492	0
AT1G04635	0.756482	0.605123	-1.87996	-0.822355	1.11802	0.558067	-2.07627	-0.226026	1.11802	1.67608	-0.400187	-0.626213	0.756482	1.3616	-0.51836	-1.34071	1.11802	1.67608	-0.400187	-0.626213	0.361534	-0.0470554	-0.196306	0.596329	0.0227225	0.0694075	2.15528e-06	0.0224793	0.00106476	0.0955749	5.30453e-07	0.563225	0.00106476	5.19193e-06	0.186129	0.0392728	0.0227225	8.80243e-05	0.0854932	8.23587e-05	0.00106476	5.19193e-06	0.186129	0.0392728	0.571024	0.999108	0.82896	0.653924	0
AT1G04640	0.179478	0.779181	0.116997	0.145016	0.390126	0.755179	0.264256	-0.162278	0.390126	1.14531	1.40956	1.24728	0.179478	0.958659	1.07566	1.22067	0.390126	1.14531	1.40956	1.24728	0.210648	-0.0240015	0.147258	-0.307293	0.451561	0.001321	0.619505	0.61147	0.0892096	0.00181642	0.253966	0.55162	0.0892096	7.14828e-06	2.394e-07	1.60596e-06	0.451561	8.0261e-05	1.44762e-05	2.30447e-06	0.0892096	7.14828e-06	2.394e-07	1.60596e-06	0.645854	0.999108	0.814014	0.768802	0
AT1G04650	-0.372973	-0.110917	0.268316	-0.427947	-0.533348	-0.114455	0.127736	-0.00490581	-0.533348	-0.647803	-0.520067	-0.524973	-0.372973	-0.483891	-0.215574	-0.643521	-0.533348	-0.647803	-0.520067	-0.524973	-0.160375	-0.00353784	-0.14058	0.423041	0.167193	0.714092	0.310028	0.151139	0.045321	0.708664	0.659947	0.99031	0.045321	0.0119063	0.0366094	0.0340227	0.167193	0.0559996	0.3801	0.0105288	0.045321	0.0119063	0.0366094	0.0340227	0.776065	0.999108	0.852188	0.71362	0
AT1G04660	0.503021	-1.80562	-1.08669	0.512289	0.42095	-1.61432	-2.28264	0.101913	0.42095	-1.19337	-3.476	-3.37409	0.503021	-1.3026	-2.38929	-1.877	0.42095	-1.19337	-3.476	-3.37409	-0.0820708	0.191306	-1.19595	-0.410376	0.0486764	7.88627e-08	9.68379e-05	0.0663906	0.0978981	5.13629e-07	1.5119e-09	0.752531	0.0978981	1.63786e-05	6.1981e-14	1.17122e-13	0.0486764	5.16992e-06	1.15161e-10	1.00625e-08	0.0978981	1.63786e-05	6.1981e-14	1.17122e-13	0.88625	0.999108	0.0164131	0.703089	0
AT1G04680	-0.528482	1.96004	2.44975	0.778665	-0.0878809	1.41519	2.65983	1.28904	-0.0878809	1.3273	3.98713	5.27617	-0.528482	1.43156	3.88131	4.65998	-0.0878809	1.3273	3.98713	5.27617	0.440601	-0.544855	0.210074	0.510374	0.0138395	8.42894e-10	1.31775e-11	0.00118334	0.71784	2.29796e-07	3.00316e-12	2.6072e-06	0.71784	2.09854e-07	1.12758e-16	5.70059e-19	0.0138395	6.39125e-08	2.13247e-16	6.01861e-18	0.71784	2.09854e-07	1.12758e-16	5.70059e-19	0.24327	0.883968	0.688666	0.498808	0
AT1G04690	0.275359	0.156197	-0.139947	-0.118278	0.308482	0.427085	-0.0369574	-0.144508	0.308482	0.735566	0.698609	0.554101	0.275359	0.431556	0.291609	0.173331	0.308482	0.735566	0.698609	0.554101	0.0331228	0.270887	0.10299	-0.0262306	0.103901	0.378765	0.403262	0.567656	0.0661315	0.013408	0.84775	0.458703	0.0661315	4.29121e-05	6.84688e-05	0.000840705	0.103901	0.00826759	0.060138	0.257403	0.0661315	4.29121e-05	6.84688e-05	0.000840705	0.932853	0.999108	0.824137	0.984455	0
AT1G04700	-0.413309	0.639626	1.4434	-0.788839	-0.513982	0.990715	0.81021	-0.160558	-0.513982	0.476733	1.28694	1.12638	-0.413309	0.226317	1.66972	0.880878	-0.513982	0.476733	1.28694	1.12638	-0.100673	0.351089	-0.63319	0.628281	0.239545	0.0686797	0.000131277	0.037592	0.140948	0.00575898	0.0193974	0.710385	0.140948	0.148036	0.000249067	0.000944194	0.239545	0.496304	9.79851e-06	0.00722982	0.140948	0.148036	0.000249067	0.000944194	0.898823	0.999108	0.40197	0.654161	0
AT1G04710	-0.284954	1.16438	-0.617196	-0.582807	0.211874	1.20609	-0.502971	-0.802289	0.211874	1.41796	0.914992	0.112703	-0.284954	0.879424	0.262228	-0.32058	0.211874	1.41796	0.914992	0.112703	0.496828	0.0417115	0.114225	-0.219482	0.292087	8.40994e-05	0.0188135	0.0450152	0.457313	5.76464e-05	0.0561063	0.00541407	0.457313	2.62554e-06	0.000550752	0.651465	0.292087	0.000988087	0.279777	0.183643	0.457313	2.62554e-06	0.000550752	0.651465	0.299862	0.999108	0.883325	0.889154	0
AT1G04730	-0.549959	1.28945	-0.325473	-0.475181	0.161709	1.44748	-0.32661	-0.334347	0.161709	1.60919	1.28258	0.948236	-0.549959	0.739487	0.414015	-0.0611669	0.161709	1.60919	1.28258	0.948236	0.711668	0.158038	-0.0011377	0.140834	0.116416	0.000556833	0.345027	0.229148	0.682712	0.00016623	0.359632	0.40081	0.682712	2.04212e-05	0.000272954	0.00437692	0.116416	0.026136	0.1932	0.851027	0.682712	2.04212e-05	0.000272954	0.00437692	0.25306	0.999108	0.999683	0.957646	0
AT1G04750	0.0344675	0.56059	-0.0910032	0.158438	0.487736	0.423632	0.17644	-0.0354359	0.487736	0.911369	1.08781	1.05237	0.0344675	0.595057	0.504054	0.662492	0.487736	0.911369	1.08781	1.05237	0.453269	-0.136957	0.267443	-0.193874	0.880017	0.00691107	0.662062	0.518096	0.0157529	0.0389571	0.396029	0.899945	0.0157529	2.77491e-05	1.86914e-06	2.94288e-06	0.880017	0.00281905	0.00842994	0.000867604	0.0157529	2.77491e-05	1.86914e-06	2.94288e-06	0.204562	0.999108	0.570016	0.859911	0
AT1G04760	-0.174878	-0.593679	0.673833	0.5178	0.232068	-0.54736	0.762025	0.502291	0.232068	-0.315292	0.446733	0.949024	-0.174878	-0.768557	-0.094724	0.423076	0.232068	-0.315292	0.446733	0.949024	0.406946	0.0463191	0.0881924	-0.0155087	0.698145	0.162519	0.0972113	0.277533	0.617376	0.202344	0.0650033	0.276944	0.617376	0.438278	0.244167	0.0148913	0.698145	0.0512619	0.809715	0.263434	0.617376	0.438278	0.244167	0.0148913	0.622191	0.999108	0.947517	0.995209	0
AT1G04770	2.92259	-0.0401775	-1.43528	-0.379309	2.1428	0.0485766	-1.33923	-0.511617	2.1428	2.19137	0.852143	0.340526	2.92259	2.88242	1.44714	1.06783	2.1428	2.19137	0.852143	0.340526	-0.779797	0.0887541	0.0960515	-0.132308	7.6863e-12	0.889974	1.47113e-06	0.165136	1.60096e-09	0.869473	4.23309e-06	0.0503832	1.60096e-09	3.71359e-10	0.000488995	0.127988	7.6863e-12	2.09315e-12	4.4317e-07	3.50069e-05	1.60096e-09	3.71359e-10	0.000488995	0.127988	0.0685976	0.999108	0.894242	0.939259	1
AT1G04780	1.54017	-0.55601	-0.470874	0.090257	1.13266	-0.71238	-0.450481	0.0934073	1.13266	0.420282	-0.030199	0.0632083	1.54017	0.984162	0.513288	0.603545	1.13266	0.420282	-0.030199	0.0632083	-0.40751	-0.156371	0.020393	0.00315036	3.27569e-07	0.0214852	0.0434059	0.776224	2.29374e-05	0.00400873	0.0561971	0.757716	2.29374e-05	0.0626122	0.897111	0.780108	3.27569e-07	8.91342e-05	0.0208833	0.00731859	2.29374e-05	0.0626122	0.897111	0.780108	0.347176	0.999108	0.981682	0.998203	1
AT1G04790	-0.390737	-0.0268146	-1.02751	-0.107046	-0.0789218	-0.284791	-0.991136	-0.601496	-0.0789218	-0.363713	-1.35485	-1.95634	-0.390737	-0.417552	-1.44506	-1.55211	-0.0789218	-0.363713	-1.35485	-1.95634	0.311816	-0.257977	0.0363731	-0.494449	0.0393617	0.904831	4.24501e-06	0.65417	0.71566	0.140081	7.5518e-06	0.00353396	0.71566	0.0424477	1.60615e-08	1.58147e-11	0.0393617	0.0207173	5.33454e-09	1.38804e-09	0.71566	0.0424477	1.60615e-08	1.58147e-11	0.365603	0.999108	0.952558	0.441649	0
AT1G04800	0.850221	-3.3786	2.1137	4.78753	0.425221	-3.50035	0.927917	5.82405	0.425221	-3.07513	-2.14721	3.67684	0.850221	-2.52838	-0.414681	4.37285	0.425221	-3.07513	-2.14721	3.67684	-0.424999	-0.12175	-1.18578	1.03652	0.0223828	1.01378e-09	2.06253e-06	2.95152e-11	0.262204	5.9548e-10	0.0122981	7.50203e-13	0.262204	1.40553e-09	5.5374e-07	3.39504e-11	0.0223828	5.0401e-08	0.218144	1.14916e-12	0.262204	1.40553e-09	5.5374e-07	3.39504e-11	0.549038	0.999108	0.107268	0.391345	0
AT1G04810	1.40075	-0.803524	-0.0176784	-0.680979	0.633747	-0.193232	-0.0177115	-0.209929	0.633747	0.440515	0.422804	0.212875	1.40075	0.597224	0.579546	-0.101433	0.633747	0.440515	0.422804	0.212875	-0.767001	0.610291	-3.3071e-05	0.47105	2.89689e-07	0.000497346	0.938751	0.00435264	0.00374626	0.399793	0.943866	0.390771	0.00374626	0.0312249	0.0343355	0.278768	2.89689e-07	0.00451003	0.00481652	0.607498	0.00374626	0.0312249	0.0343355	0.278768	0.0418167	0.829513	0.999947	0.557993	1
AT1G04820	-1.20109	6.27682	0.349922	0.221388	0.725724	5.65221	0.586985	0.23848	0.725724	6.37793	6.96492	7.2034	-1.20109	5.07573	5.42565	5.64704	0.725724	6.37793	6.96492	7.2034	1.92682	-0.624608	0.237063	0.0170924	0.000955766	3.99048e-15	0.302866	0.604214	0.0341892	2.51948e-14	0.0854049	0.559973	0.0341892	3.55595e-16	2.90543e-17	1.49504e-17	0.000955766	2.65429e-14	4.05509e-15	1.78254e-15	0.0341892	3.55595e-16	2.90543e-17	1.49504e-17	0.00249761	0.994784	0.797398	0.994572	-1
AT1G04830	-1.52739	-0.527207	-1.14634	0.232484	-1.29389	-0.380329	-0.884228	-0.320184	-1.29389	-1.67422	-2.55845	-2.87863	-1.52739	-2.0546	-3.20094	-2.96846	-1.29389	-1.67422	-2.55845	-2.87863	0.2335	0.146877	0.262113	-0.552668	9.12269e-09	0.00704547	1.01691e-06	0.287289	1.19721e-07	0.0491013	3.82749e-05	0.118916	1.19721e-07	5.29427e-10	8.79041e-14	8.55807e-15	9.12269e-09	1.15955e-11	1.144e-15	4.77374e-15	1.19721e-07	5.29427e-10	8.79041e-14	8.55807e-15	0.519703	0.999108	0.5525	0.377946	-1
AT1G04840	0.257063	-0.362385	0.303583	-0.0373047	0.196129	-0.330337	-1.11051	0.413076	0.196129	-0.134208	-1.24472	-0.831643	0.257063	-0.105322	0.198261	0.160956	0.196129	-0.134208	-1.24472	-0.831643	-0.0609335	0.0320482	-1.41409	0.450381	0.317411	0.158326	0.219549	0.917779	0.469715	0.203288	7.21749e-05	0.128966	0.469715	0.591566	6.63653e-06	0.000807511	0.317411	0.667726	0.391521	0.484561	0.469715	0.591566	6.63653e-06	0.000807511	0.915675	0.999108	0.0042783	0.660918	0
AT1G04850	1.12928	0.261727	0.156515	-0.32414	1.49272	0.17323	-0.534257	-0.00709678	1.49272	1.66595	1.13169	1.12459	1.12928	1.39101	1.54752	1.22338	1.49272	1.66595	1.13169	1.12459	0.363436	-0.0884972	-0.690772	0.317043	1.86124e-07	0.126316	0.347622	0.0804804	1.31851e-09	0.329539	0.00214694	0.976595	1.31851e-09	5.77014e-11	5.20232e-08	5.64414e-08	1.86124e-07	1.87937e-09	1.78863e-10	1.35788e-08	1.31851e-09	5.77014e-11	5.20232e-08	5.64414e-08	0.224792	0.999108	0.0355669	0.637035	1
AT1G04860	1.01299	-0.37904	-0.609598	-0.397669	0.630575	-0.475143	-0.954089	0.0128754	0.630575	0.155432	-0.798657	-0.785782	1.01299	0.633949	0.0243517	-0.373317	0.630575	0.155432	-0.798657	-0.785782	-0.382415	-0.096103	-0.344491	0.410544	6.99458e-06	0.0512795	0.00199835	0.0587866	0.0014727	0.015542	1.60546e-05	0.963259	0.0014727	0.405823	6.55583e-05	7.63277e-05	6.99458e-06	0.00101224	0.893698	0.0350792	0.0014727	0.405823	6.55583e-05	7.63277e-05	0.266243	0.999108	0.411328	0.569699	1
AT1G04870	1.38445	0.824862	-1.19744	-0.928848	1.67551	0.943742	-1.05551	-1.34794	1.67551	2.61925	1.56374	0.215795	1.38445	2.20931	1.01187	0.083022	1.67551	2.61925	1.56374	0.215795	0.291061	0.11888	0.141929	-0.419097	1.07642e-08	3.19812e-05	1.28133e-07	1.75264e-05	3.09957e-10	5.57422e-06	9.81204e-07	8.15205e-08	3.09957e-10	1.71972e-14	2.60563e-10	0.175639	1.07642e-08	4.89508e-13	5.95927e-07	0.604098	3.09957e-10	1.71972e-14	2.60563e-10	0.175639	0.360153	0.999108	0.7548	0.499958	1
AT1G04880	0.340958	0.22069	-0.868149	-0.0628586	0.827827	0.65411	-1.39611	-0.373219	0.827827	1.48194	0.0858286	-0.28739	0.340958	0.561649	-0.306501	-0.369359	0.827827	1.48194	0.0858286	-0.28739	0.486869	0.433419	-0.527959	-0.31036	0.2153	0.446081	0.00190192	0.867381	0.00287885	0.0184936	1.03217e-05	0.209874	0.00287885	1.91328e-06	0.740119	0.247979	0.2153	0.0300436	0.217036	0.13487	0.00287885	1.91328e-06	0.740119	0.247979	0.322132	0.999108	0.365663	0.81734	0
AT1G04900	0.614604	1.87472	-1.53261	-1.30721	0.406564	1.45984	-0.839496	-1.6926	0.406564	1.8664	1.02691	-0.665697	0.614604	2.48933	0.956715	-0.350492	0.406564	1.8664	1.02691	-0.665697	-0.20804	-0.414884	0.693115	-0.385396	0.00951179	9.60996e-09	2.54068e-07	8.74007e-06	0.0799266	6.18564e-07	0.000648426	2.01937e-07	0.0799266	2.8736e-09	3.10416e-05	0.00292496	0.00951179	1.35812e-11	7.68432e-05	0.0981799	0.0799266	2.8736e-09	3.10416e-05	0.00292496	0.655341	0.999108	0.137371	0.695396	0
AT1G04910	-0.542365	-0.471129	0.186967	-0.176232	-1.31269	-0.270401	0.241045	0.0984473	-1.31269	-1.58309	-1.34205	-1.2436	-0.542365	-1.01349	-0.826527	-1.00276	-1.31269	-1.58309	-1.34205	-1.2436	-0.770327	0.200729	0.0540777	0.274679	0.0421143	0.0801484	0.482267	0.591418	1.395e-05	0.334936	0.376779	0.772238	1.395e-05	4.80779e-07	4.85285e-06	1.35443e-05	0.0421143	0.000227583	0.0014753	0.000202603	1.395e-05	4.80779e-07	4.85285e-06	1.35443e-05	0.0975438	0.999108	0.949219	0.841947	0
AT1G04920	-1.90442	0.877357	-2.35243	-1.04766	-2.46975	1.17992	-2.98749	-0.815279	-2.46975	-1.28983	-4.27732	-5.0926	-1.90442	-1.02707	-3.3795	-4.42716	-2.46975	-1.28983	-4.27732	-5.0926	-0.565324	0.302563	-0.635062	0.232382	8.68414e-09	0.000546794	2.3852e-10	0.000169099	7.39465e-11	1.751e-05	2.73972e-12	0.00183294	7.39465e-11	1.92589e-06	2.5332e-16	8.41119e-18	8.68414e-09	4.92221e-05	2.85395e-14	1.35153e-16	7.39465e-11	1.92589e-06	2.5332e-16	8.41119e-18	0.176348	0.999108	0.186251	0.854175	-1
AT1G04930	0.257311	-0.218828	-0.6845	-0.710095	0.907096	-0.203746	-1.55008	-0.464771	0.907096	0.70335	-0.846734	-1.3115	0.257311	0.0384834	-0.646016	-1.35611	0.907096	0.70335	-0.846734	-1.3115	0.649785	0.0150813	-0.865585	0.245324	0.320295	0.415451	0.00716513	0.0109523	0.000637918	0.456299	8.5808e-07	0.08737	0.000637918	0.00447939	0.000750926	3.28108e-06	0.320295	0.879815	0.0072977	2.06926e-06	0.000637918	0.00447939	0.000750926	3.28108e-06	0.145874	0.999108	0.0841539	0.85754	0
AT1G04940	0.676286	0.939773	-0.0717985	-0.0454937	0.162263	1.23275	0.441243	-0.186234	0.162263	1.39501	1.83626	1.65002	0.676286	1.61606	1.54426	1.49877	0.162263	1.39501	1.83626	1.65002	-0.514023	0.292977	0.513042	-0.140741	0.00202722	6.59587e-05	0.742861	0.876373	0.473876	1.74386e-06	0.0347653	0.442197	0.473876	8.15525e-08	4.37672e-10	3.17251e-09	0.00202722	6.76568e-09	1.12537e-08	1.86529e-08	0.473876	8.15525e-08	4.37672e-10	3.17251e-09	0.166334	0.999108	0.237399	0.917669	0
AT1G04945	2.01837	-0.947008	-1.67202	-0.526882	1.73199	-0.900253	-1.88908	-0.826926	1.73199	0.831733	-1.05735	-1.88427	2.01837	1.07137	-0.60065	-1.12753	1.73199	0.831733	-1.05735	-1.88427	-0.286388	0.0467543	-0.217065	-0.300044	4.37353e-10	6.4877e-05	1.27658e-08	0.0229414	5.10847e-09	0.000125389	1.6607e-09	0.000553851	5.10847e-09	0.000153699	5.62835e-06	2.99447e-10	4.37353e-10	6.09565e-06	0.0032218	2.1823e-06	5.10847e-09	0.000153699	5.62835e-06	2.99447e-10	0.472778	0.999108	0.675396	0.753402	1
AT1G04950	-0.134657	-0.410444	-1.02236	0.0541311	-0.735191	-0.21394	-0.423826	-0.27722	-0.735191	-0.949132	-1.37296	-1.65018	-0.134657	-0.545101	-1.56746	-1.51333	-0.735191	-0.949132	-1.37296	-1.65018	-0.600534	0.196504	0.598532	-0.331351	0.483562	0.0283091	3.34507e-06	0.831205	0.000201648	0.265385	0.021436	0.166751	0.000201648	4.52446e-06	8.5088e-09	2.77404e-10	0.483562	0.00275655	7.862e-10	1.46332e-09	0.000201648	4.52446e-06	8.5088e-09	2.77404e-10	0.0632698	0.999108	0.103431	0.659147	0
AT1G04960	-0.606987	-0.441826	-0.174972	0.389377	-0.492673	-0.485463	0.146436	0.192808	-0.492673	-0.978135	-0.831699	-0.638892	-0.606987	-1.04881	-1.22379	-0.834408	-0.492673	-0.978135	-0.831699	-0.638892	0.114314	-0.0436367	0.321408	-0.196569	0.000359881	0.00658059	0.260377	0.0244914	0.00235518	0.00325561	0.366058	0.270682	0.00235518	2.61252e-07	2.66803e-06	8.90456e-05	0.000359881	8.86e-08	4.38448e-09	2.52716e-06	0.00235518	2.61252e-07	2.66803e-06	8.90456e-05	0.725517	0.999108	0.337127	0.78937	0
AT1G04970	-0.851713	-1.14796	0.412069	0.52165	-2.17393	-0.667871	0.943277	0.482612	-2.17393	-2.8418	-1.89852	-1.41591	-0.851713	-1.99968	-1.58761	-1.06596	-2.17393	-2.8418	-1.89852	-1.41591	-1.32222	0.480092	0.531208	-0.039038	0.016015	0.00174932	0.22972	0.182961	4.81116e-07	0.0597183	0.00762235	0.206811	4.81116e-07	2.2143e-09	1.62438e-06	8.56666e-05	0.016015	9.72324e-07	2.14419e-05	0.00169273	4.81116e-07	2.2143e-09	1.62438e-06	8.56666e-05	0.0310432	0.999108	0.499158	0.989386	0
AT1G04980	-0.122901	2.11923	0.299109	-1.81345	-0.657446	1.57939	0.61101	-1.69475	-0.657446	0.921942	1.53295	-0.1618	-0.122901	1.99633	2.29544	0.481986	-0.657446	0.921942	1.53295	-0.1618	-0.534545	-0.539843	0.311901	0.1187	0.766587	3.26407e-06	0.428142	6.80162e-05	0.0821519	0.000160306	0.104205	0.000134225	0.0821519	0.0115145	9.23502e-05	0.649529	0.766587	3.45067e-06	3.06716e-07	0.161394	0.0821519	0.0115145	9.23502e-05	0.649529	0.451852	0.999108	0.751774	0.967999	0
AT1G04985	-0.550452	-0.323567	0.0135147	0.215038	-0.751979	-0.686479	-0.150925	0.235555	-0.751979	-1.43846	-1.58938	-1.35383	-0.550452	-0.874019	-0.860504	-0.645466	-0.751979	-1.43846	-1.58938	-1.35383	-0.201528	-0.362912	-0.16444	0.0205169	0.00512281	0.0952444	0.947663	0.331238	0.000235963	0.000793161	0.447491	0.265813	0.000235963	9.25222e-09	1.13663e-09	2.04079e-08	0.00512281	2.53548e-05	2.47081e-05	0.00065939	0.000235963	9.25222e-09	1.13663e-09	2.04079e-08	0.590744	0.979123	0.73908	0.989726	0
AT1G04990	-0.067783	-0.149201	1.54709	0.136923	-0.374036	0.0987792	2.0662	-0.165817	-0.374036	-0.275257	1.79095	1.62513	-0.067783	-0.216984	1.33011	1.46703	-0.374036	-0.275257	1.79095	1.62513	-0.306253	0.24798	0.519113	-0.30274	0.784785	0.545082	1.37178e-07	0.62831	0.0980942	0.702487	1.0913e-09	0.53434	0.0980942	0.201331	2.72917e-09	1.53933e-08	0.784785	0.310807	4.85077e-07	9.4185e-08	0.0980942	0.201331	2.72917e-09	1.53933e-08	0.47257	0.999108	0.269812	0.767907	0
AT1G05000	-0.186229	-0.108805	0.797307	0.325842	0.478699	0.209406	0.704019	-0.163702	0.478699	0.688105	1.39212	1.22842	-0.186229	-0.295034	0.502273	0.828115	0.478699	0.688105	1.39212	1.22842	0.664929	0.318211	-0.0932878	-0.489544	0.522606	0.730502	0.00455587	0.308972	0.084178	0.488028	0.0117591	0.627689	0.084178	0.0101913	5.4187e-06	2.88807e-05	0.522606	0.260851	0.0498891	0.00207836	0.084178	0.0101913	5.4187e-06	2.88807e-05	0.175539	0.999108	0.910974	0.665205	0
AT1G05010	-0.588105	0.116862	2.81671	1.63789	0.541155	-0.514408	3.65222	1.32401	0.541155	0.026747	3.67897	5.00298	-0.588105	-0.471243	2.34546	3.98335	0.541155	0.026747	3.67897	5.00298	1.12926	-0.63127	0.835511	-0.313871	0.0392919	0.716059	2.43937e-10	6.14152e-06	0.055494	0.0744306	1.88797e-12	8.08755e-05	0.055494	0.929563	1.83341e-13	4.13852e-16	0.0392919	0.0786431	1.32406e-09	3.90105e-14	0.055494	0.929563	1.83341e-13	4.13852e-16	0.0240291	0.951149	0.142649	0.825547	0
AT1G05030	-1.2376	-0.445189	-0.0546832	0.116009	-2.20093	-0.202143	0.0680786	0.228752	-2.20093	-2.40307	-2.33499	-2.10624	-1.2376	-1.68279	-1.73747	-1.62146	-2.20093	-2.40307	-2.33499	-2.10624	-0.96333	0.243047	0.122762	0.112743	0.000677721	0.205206	0.881424	0.802302	2.95114e-07	0.596591	0.862921	0.575339	2.95114e-07	3.15174e-08	4.0456e-08	2.24237e-07	0.000677721	9.44844e-06	4.73092e-06	1.20441e-05	2.95114e-07	3.15174e-08	4.0456e-08	2.24237e-07	0.108166	0.999108	0.903912	0.9671	-1
AT1G05055	-0.177671	0.432948	-0.771491	-0.520593	0.529004	0.251705	-0.575445	-1.01232	0.529004	0.780709	0.205264	-0.807053	-0.177671	0.255278	-0.516213	-1.03681	0.529004	0.780709	0.205264	-0.807053	0.706674	-0.181243	0.196046	-0.491724	0.457526	0.0635576	0.00123857	0.038901	0.0213555	0.296253	0.0129026	0.000162618	0.0213555	0.000760942	0.334938	0.000444433	0.457526	0.240592	0.0167696	2.36771e-05	0.0213555	0.000760942	0.334938	0.000444433	0.0793875	0.999108	0.742221	0.571826	0
AT1G05060	-0.727139	-1.81249	0.224525	2.22137	0.241558	-1.89777	0.0278989	1.74595	0.241558	-1.65622	-1.62832	0.117638	-0.727139	-2.53963	-2.3151	-0.0937342	0.241558	-1.65622	-1.62832	0.117638	0.968696	-0.0852849	-0.196626	-0.475413	0.0044946	5.10226e-08	0.361701	1.11688e-08	0.354623	2.6008e-08	0.92369	3.39836e-07	0.354623	7.64213e-08	8.00064e-08	0.613404	0.0044946	3.38235e-11	1.3753e-10	0.682805	0.354623	7.64213e-08	8.00064e-08	0.613404	0.0267287	0.999108	0.762057	0.630973	0
AT1G05065	0.278494	1.30545	-1.6337	0.728066	0.553494	0.532529	-0.497174	0.897772	0.553494	1.08602	0.588849	1.48662	0.278494	1.58394	-0.0497578	0.678308	0.553494	1.08602	0.588849	1.48662	0.275	-0.772918	1.13652	0.169706	0.457293	0.000703577	4.8453e-05	0.0660248	0.126859	0.149696	0.16743	0.0201636	0.126859	0.00229411	0.0771595	7.06486e-05	0.457293	4.25926e-05	0.88433	0.0411994	0.126859	0.00229411	0.0771595	7.06486e-05	0.709325	0.95197	0.115683	0.950164	0
AT1G05070	-0.709475	0.111081	-0.640394	0.24658	-0.782529	0.243971	0.1204	-0.0303486	-0.782529	-0.538557	-0.418157	-0.448506	-0.709475	-0.598394	-1.23879	-0.992209	-0.782529	-0.538557	-0.418157	-0.448506	-0.0730537	0.132891	0.760794	-0.276928	0.0282259	0.763483	0.0416953	0.527772	0.0148478	0.484098	0.734931	0.947291	0.0148478	0.0766929	0.156589	0.126621	0.0282259	0.0489517	0.000162067	0.00150881	0.0148478	0.0766929	0.156589	0.126621	0.920994	0.999108	0.251863	0.883149	0
AT1G05090	-0.410678	0.247983	-0.0254155	-0.245195	-1.36803	0.279457	0.674956	0.288205	-1.36803	-1.08857	-0.413616	-0.125411	-0.410678	-0.162695	-0.188111	-0.433306	-1.36803	-1.08857	-0.413616	-0.125411	-0.95735	0.0314734	0.700371	0.5334	0.117689	0.366104	0.927373	0.428207	6.19319e-06	0.307301	0.0103316	0.324492	6.19319e-06	7.64167e-05	0.0859907	0.607882	0.117689	0.516826	0.433718	0.0696673	6.19319e-06	7.64167e-05	0.0859907	0.607882	0.0366987	0.999108	0.186414	0.593973	0
AT1G05100	-0.865782	0.60804	0.707332	-0.132736	-0.482241	-0.0255232	0.0601243	0.976235	-0.482241	-0.507764	-0.44764	0.528595	-0.865782	-0.257742	0.44959	0.316855	-0.482241	-0.507764	-0.44764	0.528595	0.383541	-0.633563	-0.647208	1.10897	0.0935899	0.251534	0.159408	0.851539	0.373515	0.968669	0.920219	0.0765029	0.373515	0.305176	0.346854	0.261411	0.0935899	0.604704	0.340065	0.500847	0.373515	0.305176	0.346854	0.261411	0.715681	0.999108	0.594883	0.566582	0
AT1G05120	-0.86853	-0.66603	-0.454016	0.295626	-0.94963	-0.930667	-0.525323	0.239278	-0.94963	-1.8803	-2.40562	-2.16634	-0.86853	-1.53456	-1.98858	-1.69295	-0.94963	-1.8803	-2.40562	-2.16634	-0.0811	-0.264637	-0.0713071	-0.0563478	0.00010255	0.00173128	0.0229581	0.193512	2.75435e-05	4.92009e-05	0.01003	0.287316	2.75435e-05	1.86568e-10	1.03943e-12	8.45411e-12	0.00010255	8.63428e-09	4.8476e-11	1.01653e-09	2.75435e-05	1.86568e-10	1.03943e-12	8.45411e-12	0.854599	0.999108	0.906131	0.97186	0
AT1G05140	-0.464441	0.390046	-0.546737	0.0601814	-0.678097	-0.130567	0.0390108	-0.128845	-0.678097	-0.808664	-0.769653	-0.898498	-0.464441	-0.0743956	-0.621133	-0.560952	-0.678097	-0.808664	-0.769653	-0.898498	-0.213656	-0.520613	0.585748	-0.189026	0.119164	0.199289	0.0590518	0.884364	0.0218648	0.700082	0.910355	0.73039	0.0218648	0.00510826	0.00644878	0.00179059	0.119164	0.800515	0.0244869	0.0399601	0.0218648	0.00510826	0.00644878	0.00179059	0.726516	0.999108	0.354931	0.922145	0
AT1G05150	-1.25436	0.476346	-0.303163	0.140204	-0.935227	0.387966	-0.395841	0.138755	-0.935227	-0.547261	-0.943102	-0.804347	-1.25436	-0.778013	-1.08118	-0.940972	-0.935227	-0.547261	-0.943102	-0.804347	0.319132	-0.0883795	-0.092678	-0.0014492	5.77467e-09	0.00269608	0.0420645	0.438402	5.88501e-07	0.0129013	0.00990784	0.427476	5.88501e-07	0.000414484	2.02272e-07	2.3951e-06	5.77467e-09	5.34478e-06	2.04336e-08	2.1214e-07	5.88501e-07	0.000414484	2.02272e-07	2.3951e-06	0.240037	0.999108	0.824485	0.998627	-1
AT1G05160	-0.401946	1.03797	-1.87498	-0.156036	-1.25046	0.493221	-1.28852	-0.352177	-1.25046	-0.75724	-2.04576	-2.39793	-0.401946	0.636024	-1.23895	-1.39499	-1.25046	-0.75724	-2.04576	-2.39793	-0.848514	-0.54475	0.586462	-0.196141	0.230281	0.00262146	2.40212e-06	0.716214	0.000358956	0.144872	0.000290752	0.343543	0.000358956	0.0168124	2.06202e-07	1.31073e-08	0.230281	0.0425311	0.000226132	5.38299e-05	0.000358956	0.0168124	2.06202e-07	1.31073e-08	0.145327	0.999108	0.416864	0.932243	0
AT1G05170	-1.66915	-0.0128013	-0.465978	0.318405	-1.96541	0.09889	-0.37098	0.980637	-1.96541	-1.86652	-2.2375	-1.25686	-1.66915	-1.68195	-2.14793	-1.82953	-1.96541	-1.86652	-2.2375	-1.25686	-0.296258	0.111691	0.094998	0.662232	1.2612e-06	0.970663	0.0891319	0.327134	7.49045e-08	0.762342	0.186672	0.00163229	7.49045e-08	8.10729e-08	2.51207e-09	2.50968e-05	1.2612e-06	4.84481e-07	5.57842e-09	9.01043e-08	7.49045e-08	8.10729e-08	2.51207e-09	2.50968e-05	0.59056	0.999108	0.910388	0.516508	-1
AT1G05180	0.774549	-0.20262	-0.56922	-0.722159	1.08921	0.203337	-0.597342	-0.873902	1.08921	1.29254	0.695203	-0.1787	0.774549	0.571929	0.00270878	-0.71945	1.08921	1.29254	0.695203	-0.1787	0.314658	0.405957	-0.0281213	-0.151744	4.98185e-05	0.2479	0.00125098	0.000273186	3.12095e-07	0.249835	0.000847528	2.4728e-05	3.12095e-07	7.69449e-09	8.17067e-05	0.251187	4.98185e-05	0.000854483	0.986441	5.26725e-05	3.12095e-07	7.69449e-09	8.17067e-05	0.251187	0.305971	0.918047	0.960375	0.876799	0
AT1G05190	1.32242	2.73437	0.680735	0.24534	1.39694	2.5736	0.71004	0.0418283	1.39694	3.97054	4.68058	4.72241	1.32242	4.05679	4.73752	4.98286	1.39694	3.97054	4.68058	4.72241	0.0745282	-0.16077	0.0293047	-0.203511	2.64713e-08	5.34825e-14	0.000285328	0.215538	8.3202e-09	1.87301e-13	0.000193039	0.859056	8.3202e-09	1.04528e-17	2.12985e-19	1.44835e-19	2.64713e-08	8.24449e-18	2.2606e-19	1.02432e-19	8.3202e-09	1.04528e-17	2.12985e-19	1.44835e-19	0.844698	0.999108	0.959857	0.81281	1
AT1G05205	0.871849	1.66305	0.0541435	-0.380156	1.003	1.55395	0.210667	-0.432969	1.003	2.55695	2.76762	2.33465	0.871849	2.5349	2.58904	2.20889	1.003	2.55695	2.76762	2.33465	0.131153	-0.109103	0.156524	-0.0528133	0.000107265	7.77465e-09	0.801653	0.0909386	1.48023e-05	2.67494e-08	0.308952	0.0469876	1.48023e-05	5.59918e-13	7.1983e-14	2.23689e-12	0.000107265	7.2046e-13	2.98661e-13	6.95679e-12	1.48023e-05	5.59918e-13	7.1983e-14	2.23689e-12	0.757996	0.999108	0.770422	0.972903	0
AT1G05210	-0.110792	1.19921	0.575589	-0.463479	0.107693	0.691135	1.04697	-1.3996	0.107693	0.798828	1.8458	0.446197	-0.110792	1.08842	1.66401	1.20053	0.107693	0.798828	1.8458	0.446197	0.218484	-0.508076	0.47138	-0.936121	0.705423	7.26033e-05	0.0303602	0.121408	0.72986	0.012645	0.000310957	2.22895e-05	0.72986	0.00267616	3.89693e-08	0.0722477	0.705423	0.000122483	2.33835e-07	2.81137e-05	0.72986	0.00267616	3.89693e-08	0.0722477	0.68998	0.982139	0.425813	0.279934	0
AT1G05230	0.772597	0.0294001	0.249719	-0.321041	0.302762	0.282554	0.155085	-0.127882	0.302762	0.585316	0.740401	0.612519	0.772597	0.801997	1.05172	0.730675	0.302762	0.585316	0.740401	0.612519	-0.469835	0.253154	-0.0946341	0.193159	0.0290315	0.944592	0.477719	0.442223	0.417826	0.455997	0.685857	0.775926	0.417826	0.0787832	0.0240661	0.0580916	0.0290315	0.0172722	0.00207179	0.0248272	0.417826	0.0787832	0.0240661	0.0580916	0.478627	0.999108	0.931849	0.938706	0
AT1G05260	-0.405823	-0.148271	3.45643	0.393234	0.0573534	-0.200521	3.55853	0.448209	0.0573534	-0.143167	3.41536	3.86357	-0.405823	-0.554094	2.90234	3.29557	0.0573534	-0.143167	3.41536	3.86357	0.463176	-0.0522499	0.102097	0.0549752	0.100436	0.582564	3.34283e-13	0.151246	0.843162	0.44946	1.89254e-13	0.0892854	0.843162	0.556784	4.54004e-14	4.01211e-15	0.100436	0.0187222	1.29331e-12	9.89646e-14	0.843162	0.556784	4.54004e-14	4.01211e-15	0.296276	0.999108	0.887684	0.976072	0
AT1G05270	0.252342	-0.729348	-0.322254	-0.231651	0.491408	-0.724235	-0.468522	-0.0958045	0.491408	-0.232828	-0.701349	-0.797154	0.252342	-0.477006	-0.79926	-1.03091	0.491408	-0.232828	-0.701349	-0.797154	0.239066	0.00511297	-0.146268	0.135847	0.154259	0.000159298	0.0602279	0.246022	0.00567713	0.000180624	0.00830462	0.655802	0.00567713	0.163337	0.00010734	2.05024e-05	0.154259	0.00539169	2.11514e-05	4.91574e-07	0.00567713	0.163337	0.00010734	2.05024e-05	0.469704	0.999108	0.748708	0.897686	0
AT1G05280	-0.541923	0.524401	1.20084	0.159314	-0.0847288	-0.0566975	0.773795	-0.267506	-0.0847288	-0.141426	0.632369	0.364863	-0.541923	-0.0175215	1.18332	1.34264	-0.0847288	-0.141426	0.632369	0.364863	0.457194	-0.581099	-0.427049	-0.42682	0.105894	0.121525	0.000620968	0.712202	0.829319	0.888975	0.0202575	0.492173	0.829319	0.674115	0.0411783	0.231758	0.105894	0.959023	0.000409371	9.58958e-05	0.829319	0.674115	0.0411783	0.231758	0.466256	0.999108	0.587725	0.78151	0
AT1G05300	0.432706	-0.593473	0.382119	-0.332679	-0.404369	-0.29121	-0.231674	0.317306	-0.404369	-0.695579	-0.927253	-0.609947	0.432706	-0.160767	0.221352	-0.111327	-0.404369	-0.695579	-0.927253	-0.609947	-0.837075	0.302264	-0.613794	0.649986	0.192426	0.0747191	0.237041	0.388459	0.228671	0.407303	0.502674	0.397444	0.228671	0.0264277	0.00340166	0.0442142	0.192426	0.613622	0.464962	0.714391	0.228671	0.0264277	0.00340166	0.0442142	0.148372	0.999108	0.388541	0.611985	0
AT1G05320	-0.868255	1.12154	1.24041	0.734424	-0.0973878	2.41628	0.165811	0.697856	-0.0973878	2.31889	2.48471	3.18256	-0.868255	0.253287	1.49369	2.22812	-0.0973878	2.31889	2.48471	3.18256	0.770867	1.29474	-1.0746	-0.0365673	0.0147552	0.00227235	0.000750579	0.056338	0.813702	1.4548e-07	0.664072	0.0635705	0.813702	8.94134e-08	2.11101e-08	2.17925e-10	0.0147552	0.450894	5.07988e-05	1.38957e-07	0.813702	8.94134e-08	2.11101e-08	2.17925e-10	0.216218	0.586945	0.126036	0.990262	0
AT1G05330	-1.70042	0.0708333	-1.21482	-0.554699	-1.42047	0.47438	-1.93667	0.187283	-1.42047	-0.946094	-2.88277	-2.69548	-1.70042	-1.62959	-2.84441	-3.39911	-1.42047	-0.946094	-2.88277	-2.69548	0.279951	0.403547	-0.721857	0.741982	1.48336e-05	0.860033	0.000676603	0.142749	0.000118606	0.174971	2.46879e-06	0.652986	0.000118606	0.00442181	7.92023e-10	2.70652e-09	1.48336e-05	1.35126e-05	1.07544e-09	3.44117e-11	0.000118606	0.00442181	7.92023e-10	2.70652e-09	0.684694	0.999108	0.314499	0.559105	-1
AT1G05340	-3.53223	-2.39783	-0.28055	2.49272	-3.40894	-2.66669	-0.1241	1.71433	-3.40894	-6.07563	-6.19973	-4.4854	-3.53223	-5.93006	-6.21061	-3.71789	-3.40894	-6.07563	-6.19973	-4.4854	0.123287	-0.268852	0.15645	-0.778395	4.37924e-11	4.21982e-08	0.38445	1.09093e-07	6.77865e-11	7.54519e-09	0.73034	1.78356e-05	6.77865e-11	2.99325e-16	9.01056e-17	5.45622e-14	4.37924e-11	5.06472e-16	1.01666e-16	2.38123e-12	6.77865e-11	2.99325e-16	9.01056e-17	5.45622e-14	0.864525	0.999108	0.86754	0.504151	-1
AT1G05350	-0.356758	2.54579	0.468749	-0.367143	0.392925	2.04403	0.286335	-0.543897	0.392925	2.43695	2.72329	2.17939	-0.356758	2.18903	2.65778	2.29064	0.392925	2.43695	2.72329	2.17939	0.749683	-0.501762	-0.182414	-0.176754	0.114455	2.2691e-11	0.0337876	0.14193	0.079963	1.29129e-09	0.203375	0.0236895	0.079963	9.83459e-12	7.12748e-13	5.93604e-11	0.114455	8.58417e-11	1.24631e-12	2.3259e-11	0.079963	9.83459e-12	7.12748e-13	5.93604e-11	0.0574268	0.951149	0.755747	0.896483	0
AT1G05360	0.0603579	0.553097	-0.585013	-0.124172	-0.873137	0.190273	0.763096	-0.133278	-0.873137	-0.682863	0.0802329	-0.0530456	0.0603579	0.613455	0.0284421	-0.09573	-0.873137	-0.682863	0.0802329	-0.0530456	-0.933495	-0.362824	1.34811	-0.00910637	0.851101	0.0575697	0.0381362	0.741691	0.0029597	0.54877	0.00863517	0.710245	0.0029597	0.0134903	0.770254	0.848585	0.851101	0.0254522	0.917438	0.719488	0.0029597	0.0134903	0.770254	0.848585	0.0642096	0.999108	0.0168199	0.996096	0
AT1G05380	-0.221348	-0.71429	-0.0702504	0.021497	-1.31117	-0.393652	-0.121544	0.23593	-1.31117	-1.70482	-1.82637	-1.59044	-0.221348	-0.935638	-1.00589	-0.984391	-1.31117	-1.70482	-1.82637	-1.59044	-1.08982	0.320638	-0.0512938	0.214433	0.33167	0.00220329	0.763494	0.948101	1.1427e-06	0.0823666	0.61239	0.347163	1.1427e-06	6.85815e-09	1.47184e-09	1.76923e-08	0.33167	7.45899e-05	2.37119e-05	3.04029e-05	1.1427e-06	6.85815e-09	1.47184e-09	1.76923e-08	0.00699069	0.999108	0.94233	0.859436	0
AT1G05385	0.239572	-0.0227358	0.0282902	0.0440371	0.381107	-0.360084	0.567838	-0.141082	0.381107	0.0210231	0.588861	0.447778	0.239572	0.216836	0.245126	0.289163	0.381107	0.0210231	0.588861	0.447778	0.141535	-0.337348	0.539547	-0.185119	0.333197	0.938674	0.912965	0.897483	0.116639	0.146191	0.0189601	0.631863	0.116639	0.934941	0.0101391	0.0449274	0.333197	0.345525	0.267552	0.188129	0.116639	0.934941	0.0101391	0.0449274	0.781546	0.999108	0.286124	0.899201	0
AT1G05390	-1.02207	1.09562	-0.28524	-0.710535	-0.576511	0.137377	0.746965	-0.742714	-0.576511	-0.439134	0.307831	-0.434883	-1.02207	0.0735488	-0.211692	-0.922226	-0.576511	-0.439134	0.307831	-0.434883	0.445558	-0.95824	1.03221	-0.0321795	0.219612	0.193344	0.738844	0.470985	0.518941	0.891034	0.376045	0.432057	0.518941	0.590665	0.692362	0.570749	0.219612	0.930107	0.78472	0.216469	0.518941	0.590665	0.692362	0.570749	0.799362	0.999108	0.59571	0.995209	0
AT1G05400	-1.14181	-1.66372	-0.0486381	-0.0421885	-1.97065	-0.747688	0.0821683	-0.577025	-1.97065	-2.71833	-2.63616	-3.21319	-1.14181	-2.80553	-2.85417	-2.89636	-1.97065	-2.71833	-2.63616	-3.21319	-0.828838	0.916034	0.130806	-0.534836	0.000488991	4.92769e-06	0.881884	0.924015	2.86488e-07	0.0169425	0.812402	0.0787427	2.86488e-07	4.42269e-10	5.79018e-10	1.24907e-11	0.000488991	2.7101e-10	1.35502e-10	9.91892e-11	2.86488e-07	4.42269e-10	5.79018e-10	1.24907e-11	0.123149	0.779771	0.884292	0.66923	-1
AT1G05410	0.534378	-0.365661	-0.832123	-0.304162	0.544462	-0.63248	-0.641545	-0.415065	0.544462	-0.0880183	-0.729563	-1.14463	0.534378	0.168716	-0.663407	-0.967569	0.544462	-0.0880183	-0.729563	-1.14463	0.010084	-0.266818	0.190578	-0.110903	0.0129847	0.0886501	0.000250561	0.202299	0.0105264	0.00410184	0.00317748	0.0673534	0.0105264	0.680649	0.000553797	1.72075e-06	0.0129847	0.403364	0.00139217	1.95287e-05	0.0105264	0.680649	0.000553797	1.72075e-06	0.986255	0.999108	0.723666	0.941408	0
AT1G05420	-1.40023	-0.501022	2.15383	1.1454	-2.2542	-0.266679	1.62104	1.1082	-2.2542	-2.52087	-0.899833	0.208368	-1.40023	-1.90125	0.252571	1.39798	-2.2542	-2.52087	-0.899833	0.208368	-0.853963	0.234343	-0.532785	-0.0372029	0.000944512	0.223926	5.11481e-06	0.00950283	2.2147e-06	0.546196	0.000194134	0.0102545	2.2147e-06	1.99555e-07	0.0168357	0.577377	0.000944512	1.52975e-05	0.494974	0.000471793	2.2147e-06	1.99555e-07	0.0168357	0.577377	0.230937	0.999108	0.569015	0.991126	-1
AT1G05430	0.0514116	0.228504	-0.288116	-0.0658792	0.0541951	0.338117	0.164688	0.0831737	0.0541951	0.392312	0.557	0.640174	0.0514116	0.279915	-0.00820033	-0.0740796	0.0541951	0.392312	0.557	0.640174	0.0027835	0.109613	0.452804	0.149053	0.808048	0.245591	0.122199	0.798261	0.809058	0.0815616	0.402831	0.729877	0.809058	0.0309973	0.00259505	0.000696571	0.808048	0.119807	0.963984	0.674129	0.809058	0.0309973	0.00259505	0.000696571	0.99681	0.999108	0.251919	0.896958	0
AT1G05440	-0.659367	0.294447	1.14431	0.0683809	0.0729625	-0.236951	0.688283	0.775889	0.0729625	-0.163988	0.524295	1.30018	-0.659367	-0.36492	0.779394	0.847774	0.0729625	-0.163988	0.524295	1.30018	0.732329	-0.531397	-0.456031	0.707508	0.0102991	0.258771	4.76341e-05	0.844556	0.805538	0.377706	0.00712611	0.00471648	0.805538	0.508864	0.0260716	3.50638e-06	0.0102991	0.124911	0.0015801	0.000690109	0.805538	0.508864	0.0260716	3.50638e-06	0.0974022	0.960858	0.407604	0.391558	0
AT1G05450	-0.402362	-0.224597	1.97381	0.371213	0.0311266	-0.199541	0.0984425	0.309357	0.0311266	-0.168415	-0.0699721	0.239385	-0.402362	-0.62696	1.34685	1.71806	0.0311266	-0.168415	-0.0699721	0.239385	0.433489	0.0250561	-1.87536	-0.0618561	0.164987	0.464518	1.28841e-07	0.256241	0.92859	0.526353	0.758273	0.33758	0.92859	0.553467	0.79954	0.364376	0.164987	0.022388	1.41137e-05	3.63459e-07	0.92859	0.553467	0.79954	0.364376	0.416507	0.999108	0.00103972	0.977336	0
AT1G05460	1.91166	-0.15369	-0.822792	-0.301083	0.810925	-0.202651	-1.12785	-0.173903	0.810925	0.608274	-0.51958	-0.693482	1.91166	1.75797	0.935178	0.634095	0.810925	0.608274	-0.51958	-0.693482	-1.10074	-0.0489605	-0.305062	0.12718	1.03818e-08	0.55808	0.000996224	0.27263	0.00112926	0.432092	3.29048e-05	0.540025	0.00112926	0.00872964	0.0208015	0.00270251	1.03818e-08	1.60538e-08	0.000145697	0.00545626	0.00112926	0.00872964	0.0208015	0.00270251	0.0104031	0.999108	0.58993	0.940968	1
AT1G05470	0.101864	0.0635274	0.259511	0.271442	-0.0709435	0.881049	-0.457045	0.984959	-0.0709435	0.810105	0.35306	1.33802	0.101864	0.165391	0.424903	0.696344	-0.0709435	0.810105	0.35306	1.33802	-0.172808	0.817521	-0.716556	0.713518	0.784877	0.874855	0.443772	0.509344	0.859957	0.0115583	0.178226	0.00738843	0.859957	0.0131446	0.259747	0.000121645	0.784877	0.615594	0.170909	0.0269177	0.859957	0.0131446	0.259747	0.000121645	0.812257	0.91452	0.31754	0.582932	0
AT1G05500	-1.36901	-0.367522	-0.0826224	0.0495968	-2.03148	-0.409946	0.957769	0.220569	-2.03148	-2.44143	-1.48366	-1.26309	-1.36901	-1.73653	-1.81915	-1.76956	-2.03148	-2.44143	-1.48366	-1.26309	-0.662475	-0.0424242	1.04039	0.170972	2.15778e-06	0.130731	0.739902	0.881884	2.70304e-09	0.092055	0.000216434	0.421621	2.70304e-09	3.11851e-11	1.9846e-07	2.4186e-06	2.15778e-06	1.8708e-08	6.03055e-09	9.67534e-09	2.70304e-09	3.11851e-11	1.9846e-07	2.4186e-06	0.113798	0.999108	0.0264267	0.909887	-1
AT1G05510	-1.86158	-1.63549	-5.26119	-0.42398	-1.42725	-1.7041	-4.5561	0.855868	-1.42725	-3.13135	-7.68745	-6.83158	-1.86158	-3.49707	-8.75825	-9.18223	-1.42725	-3.13135	-7.68745	-6.83158	0.434325	-0.0686092	0.705089	1.27985	0.00267944	0.00767116	1.9768e-09	0.563574	0.0168777	0.00584353	2.57047e-08	0.18944	0.0168777	3.46292e-06	2.13152e-13	2.30408e-12	0.00267944	6.89488e-07	1.68753e-14	6.38926e-15	0.0168777	3.46292e-06	2.13152e-13	2.30408e-12	0.724024	0.999108	0.621772	0.568935	-1
AT1G05520	0.640924	-0.501161	-0.181449	-0.301228	0.31022	-0.246959	-0.0153545	-0.241594	0.31022	0.063261	0.0479065	-0.193687	0.640924	0.139763	-0.0416853	-0.342914	0.31022	0.063261	0.0479065	-0.193687	-0.330704	0.254202	0.166094	0.0596347	0.00140118	0.0103881	0.337095	0.15792	0.105242	0.210884	0.945138	0.2523	0.105242	0.745763	0.794006	0.268372	0.00140118	0.444337	0.817785	0.0507873	0.105242	0.745763	0.794006	0.268372	0.341589	0.999108	0.736022	0.968103	0
AT1G05530	-0.355088	-0.487835	1.22934	-0.456676	-0.091919	-0.203451	1.62532	-0.764696	-0.091919	-0.29537	1.32995	0.565252	-0.355088	-0.842923	0.386414	-0.0702616	-0.091919	-0.29537	1.32995	0.565252	0.263169	0.284384	0.395981	-0.30802	0.499216	0.354721	0.0139499	0.445848	0.87765	0.724062	0.00182225	0.161502	0.87765	0.552883	0.00564743	0.219098	0.499216	0.0759335	0.403082	0.882327	0.87765	0.552883	0.00564743	0.219098	0.806675	0.999108	0.76334	0.928347	0
AT1G05560	-0.326843	-1.43937	-0.234399	1.05314	-0.42459	-1.20047	-0.598935	1.53237	-0.42459	-1.62506	-2.224	-0.69163	-0.326843	-1.76621	-2.00061	-0.947471	-0.42459	-1.62506	-2.224	-0.69163	-0.0977475	0.2389	-0.364537	0.479225	0.110751	8.71733e-08	0.242653	2.6564e-05	0.0364621	1.6511e-06	0.00406516	1.24657e-07	0.0364621	3.24614e-09	5.85923e-12	0.000620013	0.110751	7.72785e-10	5.03546e-11	1.54819e-05	0.0364621	3.24614e-09	5.85923e-12	0.000620013	0.825121	0.999108	0.413567	0.518913	0
AT1G05562	-0.416702	-1.7279	-0.165379	1.2004	-0.471553	-1.38714	-0.317819	1.3467	-0.471553	-1.85869	-2.17651	-0.829812	-0.416702	-2.1446	-2.30998	-1.10957	-0.471553	-1.85869	-2.17651	-0.829812	-0.0548517	0.340757	-0.15244	0.146295	0.0297404	1.20064e-09	0.381106	1.78818e-06	0.0134382	5.55049e-08	0.0921665	3.03208e-07	0.0134382	7.26485e-11	2.24626e-12	3.47305e-05	0.0297404	5.04181e-12	7.35125e-13	5.49478e-07	0.0134382	7.26485e-11	2.24626e-12	3.47305e-05	0.899141	0.999108	0.758858	0.898558	0
AT1G05570	0.484615	2.70984	-0.621043	-0.661834	0.716607	2.77231	0.0973156	-0.736684	0.716607	3.48892	3.58623	2.84955	0.484615	3.19446	2.57341	1.91158	0.716607	3.48892	3.58623	2.84955	0.231992	0.0624675	0.718358	-0.07485	0.176688	2.44553e-08	0.0734448	0.0914226	0.042864	1.80957e-08	0.808391	0.0526077	0.042864	6.63498e-11	2.73942e-11	2.15918e-09	0.176688	3.87809e-10	1.46618e-08	1.91665e-06	0.042864	6.63498e-11	2.73942e-11	2.15918e-09	0.753927	0.999108	0.340814	0.977659	0
AT1G05590	0.598363	0.818584	1.08496	0.285352	-0.569077	0.667191	1.00837	-0.0509658	-0.569077	0.0981132	1.10649	1.05552	0.598363	1.41695	2.50191	2.78726	-0.569077	0.0981132	1.10649	1.05552	-1.16744	-0.151393	-0.0765894	-0.336318	0.0552373	0.0101071	0.00084433	0.440571	0.0663117	0.0348965	0.00177136	0.906365	0.0663117	0.757817	0.000395402	0.000617569	0.0552373	2.63936e-05	2.19219e-09	2.81521e-10	0.0663117	0.757817	0.000395402	0.000617569	0.0325444	0.999108	0.938967	0.832291	0
AT1G05600	0.564656	-0.206243	-0.232855	-0.289944	-0.000796215	-0.383158	-0.860387	-0.263076	-0.000796215	-0.383954	-1.24434	-1.50742	0.564656	0.358413	0.125558	-0.164386	-0.000796215	-0.383954	-1.24434	-1.50742	-0.565452	-0.176915	-0.627532	0.0268684	0.0987882	0.581049	0.496199	0.479007	0.998333	0.281261	0.0120752	0.510599	0.998333	0.238671	0.00029821	2.88761e-05	0.0987882	0.265694	0.694379	0.599702	0.998333	0.238671	0.00029821	2.88761e-05	0.363653	0.999108	0.397473	0.992865	0
AT1G05620	0.236956	2.16846	0.852161	-0.489265	0.62508	2.21408	1.06554	-0.60571	0.62508	2.83916	3.9047	3.29899	0.236956	2.40542	3.25758	2.76832	0.62508	2.83916	3.9047	3.29899	0.388123	0.0456157	0.213384	-0.116445	0.229334	3.05824e-11	7.22111e-05	0.0216647	0.00179794	2.19466e-11	4.21309e-06	0.00425652	0.00179794	3.02044e-14	3.29823e-17	8.77117e-16	0.229334	8.00791e-13	1.21334e-15	2.9284e-14	0.00179794	3.02044e-14	3.29823e-17	8.77117e-16	0.265451	0.999108	0.652111	0.931235	0
AT1G05630	-0.0503696	0.182108	0.638319	0.00427246	-0.0467237	0.0935164	1.24992	-0.156527	-0.0467237	0.0467927	1.29671	1.14018	-0.0503696	0.131738	0.770057	0.774329	-0.0467237	0.0467927	1.29671	1.14018	0.00364588	-0.0885914	0.611598	-0.160799	0.903004	0.653496	0.072458	0.993462	0.914578	0.829294	0.00104625	0.73303	0.914578	0.903465	0.000389003	0.00133167	0.903004	0.711993	0.0232484	0.022012	0.914578	0.903465	0.000389003	0.00133167	0.997704	0.999108	0.446796	0.954465	0
AT1G05640	1.29839	0.593531	-0.0117924	-0.0936818	1.32492	0.359157	0.0604733	0.194819	1.32492	1.68408	1.74455	1.93937	1.29839	1.89192	1.88013	1.78644	1.32492	1.68408	1.74455	1.93937	0.0265346	-0.234374	0.0722657	0.2885	8.89926e-05	0.0500849	0.971579	0.819249	5.72705e-05	0.247188	0.860251	0.585626	5.72705e-05	1.15936e-06	5.38231e-07	9.15303e-08	8.89926e-05	1.95578e-07	1.65201e-07	3.70216e-07	5.72705e-05	1.15936e-06	5.38231e-07	9.15303e-08	0.972065	0.999108	0.93967	0.858271	1
AT1G05650	-0.0782276	-0.28457	0.611116	0.826968	-0.223531	-0.460784	-0.34009	1.85433	-0.223531	-0.684315	-1.0244	0.829929	-0.0782276	-0.362798	0.248318	1.07529	-0.223531	-0.684315	-1.0244	0.829929	-0.145303	-0.176214	-0.951205	1.02737	0.908634	0.67001	0.300671	0.221993	0.747435	0.477674	0.596525	0.00443283	0.747435	0.231604	0.0640657	0.129601	0.908634	0.528463	0.657246	0.0503563	0.747435	0.231604	0.0640657	0.129601	0.915422	0.999108	0.475934	0.676725	0
AT1G05660	-0.672985	-0.35762	1.28467	0.55368	-0.138441	-0.511472	0.948951	0.190622	-0.138441	-0.649913	0.299038	0.48966	-0.672985	-1.03061	0.254062	0.807743	-0.138441	-0.649913	0.299038	0.48966	0.534544	-0.153852	-0.335716	-0.363058	0.147497	0.468443	0.00569201	0.296325	0.798019	0.288268	0.0383678	0.744888	0.798019	0.137751	0.487007	0.24577	0.147497	0.0195467	0.552345	0.0559955	0.798019	0.137751	0.487007	0.24577	0.546084	0.999108	0.782855	0.89606	0
AT1G05670	-0.0742261	0.0946075	-0.158731	-0.237165	-0.90214	-0.0356072	-0.326495	0.047065	-0.90214	-0.937747	-1.26424	-1.21718	-0.0742261	0.0203814	-0.138349	-0.375515	-0.90214	-0.937747	-1.26424	-1.21718	-0.827914	-0.130215	-0.167764	0.28423	0.785286	0.737658	0.525943	0.418574	0.00054506	0.906489	0.188114	0.890916	0.00054506	0.000242163	4.29623e-06	7.08908e-06	0.785286	0.935944	0.547619	0.0967882	0.00054506	0.000242163	4.29623e-06	7.08908e-06	0.0572785	0.999108	0.802564	0.816797	0
AT1G05675	0.198246	-0.136653	1.68502	1.49342	-0.228482	-0.19051	0.372204	1.42798	-0.228482	-0.418992	-0.0467876	1.38119	0.198246	0.0615934	1.74662	3.24004	-0.228482	-0.418992	-0.0467876	1.38119	-0.426728	-0.053857	-1.31282	-0.065439	0.608588	0.741902	3.62739e-05	0.000387938	0.568486	0.641212	0.313781	0.000529187	0.568486	0.227707	0.895729	0.000184039	0.608588	0.865817	1.01504e-05	3.11532e-10	0.568486	0.227707	0.895729	0.000184039	0.540636	0.999108	0.0671055	0.980816	0
AT1G05680	-0.0180009	-2.91315	-0.644718	1.7568	-0.22479	-2.8318	-0.656554	1.57613	-0.22479	-3.05659	-3.71314	-2.13701	-0.0180009	-2.93115	-3.57587	-1.81907	-0.22479	-3.05659	-3.71314	-2.13701	-0.206789	0.0813518	-0.0118364	-0.180669	0.958327	3.97799e-10	0.0296964	5.33727e-06	0.490597	7.20827e-10	0.028745	1.97576e-05	0.490597	3.55592e-11	5.0919e-13	1.97503e-08	0.958327	8.76148e-11	1.16018e-12	3.15376e-07	0.490597	3.55592e-11	5.0919e-13	1.97503e-08	0.739947	0.999108	0.991073	0.931235	0
AT1G05690	-1.79387	-1.88691	-0.205506	0.285998	-1.71203	-2.1692	-0.214319	0.673248	-1.71203	-3.88123	-4.09555	-3.4223	-1.79387	-3.68078	-3.88628	-3.60029	-1.71203	-3.88123	-4.09555	-3.4223	0.0818352	-0.28229	-0.00881336	0.38725	7.80287e-07	3.82735e-07	0.483397	0.407169	1.23899e-06	4.25382e-08	0.4843	0.0312242	1.23899e-06	1.85918e-13	3.90864e-14	1.4902e-12	7.80287e-07	5.86635e-13	1.22933e-13	5.53452e-13	1.23899e-06	1.85918e-13	3.90864e-14	1.4902e-12	0.902583	0.999108	0.993655	0.772369	-1
AT1G05710	-0.303186	-1.6083	-0.861666	0.419482	-0.264963	-1.56071	-0.0579199	0.189041	-0.264963	-1.82567	-1.88359	-1.69455	-0.303186	-1.91149	-2.77316	-2.35367	-0.264963	-1.82567	-1.88359	-1.69455	0.0382236	0.047596	0.803746	-0.230441	0.218337	2.53023e-07	0.00072624	0.119217	0.292646	4.3615e-07	0.834504	0.507394	0.292646	9.4871e-09	4.12197e-09	2.66684e-08	0.218337	4.55979e-09	2.52773e-12	6.34738e-11	0.292646	9.4871e-09	4.12197e-09	2.66684e-08	0.948786	0.999108	0.0968836	0.863252	0
AT1G05720	0.504615	0.0842593	0.0165518	-0.169973	0.130052	-0.193243	-0.0449406	-0.519912	0.130052	-0.0631907	-0.108131	-0.628043	0.504615	0.588874	0.605426	0.435453	0.130052	-0.0631907	-0.108131	-0.628043	-0.374563	-0.277502	-0.0614924	-0.349939	0.00903368	0.692743	0.935014	0.451826	0.529167	0.334184	0.835148	0.010851	0.529167	0.743701	0.542735	0.000781347	0.00903368	0.00178309	0.00115876	0.0140688	0.529167	0.743701	0.542735	0.000781347	0.270571	0.999108	0.914401	0.644499	0
AT1G05730	1.30095	-0.794255	-1.9247	-0.105033	2.16607	-1.12612	-1.69625	-0.82432	2.16607	1.03995	-0.656296	-1.48062	1.30095	0.506692	-1.418	-1.52304	2.16607	1.03995	-0.656296	-1.48062	0.865127	-0.331867	0.228447	-0.719287	8.06212e-05	0.00906881	3.3343e-07	0.793247	3.75795e-08	0.000455153	2.35071e-06	0.010039	3.75795e-08	0.000551878	0.0185668	5.66873e-06	8.06212e-05	0.0710863	1.11434e-05	3.91014e-06	3.75795e-08	0.000551878	0.0185668	5.66873e-06	0.0962779	0.999108	0.769977	0.495712	1
AT1G05750	0.761799	-0.503575	-0.480308	-0.554206	-0.0135267	-0.0974946	-0.602815	-0.754551	-0.0135267	-0.111021	-0.713836	-1.46839	0.761799	0.258224	-0.222084	-0.77629	-0.0135267	-0.111021	-0.713836	-1.46839	-0.775326	0.40608	-0.122507	-0.200345	0.0116999	0.0947519	0.0977412	0.091023	0.970207	0.77915	0.0412154	0.0178425	0.970207	0.713005	0.0110618	6.42624e-06	0.0116999	0.360997	0.416542	0.00594615	0.970207	0.713005	0.0110618	6.42624e-06	0.138499	0.999108	0.888135	0.916755	0
AT1G05760	-0.353961	0.0224074	0.641434	-0.606507	-0.272122	0.289325	1.21459	-0.148461	-0.272122	0.0172034	1.23179	1.08333	-0.353961	-0.331553	0.309881	-0.296626	-0.272122	0.0172034	1.23179	1.08333	0.081839	0.266918	0.573157	0.458047	0.280713	0.954233	0.0425457	0.088296	0.429677	0.401723	0.000423074	0.71272	0.429677	0.959857	0.000182463	0.000687365	0.280713	0.277104	0.293432	0.312428	0.429677	0.959857	0.000182463	0.000687365	0.911988	0.999108	0.416577	0.753164	0
AT1G05780	-0.430002	-0.092421	-0.0877688	-0.105747	-0.438012	-0.367701	0.00519338	-0.0662182	-0.438012	-0.805713	-0.80052	-0.866738	-0.430002	-0.522423	-0.610192	-0.715939	-0.438012	-0.805713	-0.80052	-0.866738	-0.00801034	-0.27528	0.0929621	0.0395291	0.24398	0.828391	0.820667	0.832829	0.24	0.338806	0.991385	0.89619	0.24	0.0205847	0.0190036	0.011277	0.24398	0.127552	0.0681079	0.0331674	0.24	0.0205847	0.0190036	0.011277	0.994401	0.999108	0.935475	0.989437	0
AT1G05785	-1.13432	-1.26947	-0.981208	-0.304714	-1.26388	-1.22494	-0.100649	0.137164	-1.26388	-2.48882	-2.58947	-2.45231	-1.13432	-2.40379	-3.38499	-3.68971	-1.26388	-2.48882	-2.58947	-2.45231	-0.129561	0.0445267	0.880559	0.441878	7.02516e-06	1.46964e-06	4.38623e-05	0.20906	1.15061e-06	2.6716e-06	0.667067	0.594931	1.15061e-06	2.68687e-12	7.99902e-13	2.41226e-12	7.02516e-06	5.83376e-12	4.1164e-15	7.32156e-16	1.15061e-06	2.68687e-12	7.99902e-13	2.41226e-12	0.774709	0.999108	0.0356661	0.589962	-1
AT1G05790	-1.04495	-1.04906	-0.349128	0.0327379	-2.14803	-0.534364	0.0717349	0.148042	-2.14803	-2.68239	-2.61066	-2.46262	-1.04495	-2.09401	-2.44314	-2.4104	-2.14803	-2.68239	-2.61066	-2.46262	-1.10308	0.514692	0.420863	0.115304	0.000116298	0.000116983	0.146254	0.927452	1.71432e-09	0.0327424	0.795411	0.61925	1.71432e-09	8.78008e-12	1.01052e-11	3.17025e-11	0.000116298	1.07159e-09	3.96066e-11	5.01385e-11	1.71432e-09	8.78008e-12	1.01052e-11	3.17025e-11	0.0119403	0.962446	0.436162	0.950164	-1
AT1G05805	1.24314	0.414132	1.91095	0.872182	2.45563	0.890875	1.54834	0.490999	2.45563	3.3465	4.89485	5.38584	1.24314	1.65727	3.56821	4.4404	2.45563	3.3465	4.89485	5.38584	1.21249	0.476743	-0.362601	-0.381183	2.88422e-06	0.0649259	2.84122e-09	0.000595823	2.46543e-11	0.000238676	1.07665e-07	0.0379347	2.46543e-11	1.56409e-14	5.50429e-18	8.41542e-19	2.88422e-06	1.09594e-08	2.63006e-15	3.45054e-17	2.46543e-11	1.56409e-14	5.50429e-18	8.41542e-19	0.00296785	0.95197	0.459561	0.675477	1
AT1G05810	0.0669265	0.36737	0.957335	0.0946447	-0.0308915	-0.223806	1.52988	-0.325193	-0.0308915	-0.254697	1.27519	0.949992	0.0669265	0.434296	1.39163	1.48628	-0.0308915	-0.254697	1.27519	0.949992	-0.097818	-0.591176	0.572547	-0.419838	0.867004	0.322995	0.00735669	0.847721	0.943442	0.570689	9.74677e-05	0.426496	0.943442	0.464794	0.000365458	0.00507379	0.867004	0.195675	0.000139785	6.13233e-05	0.943442	0.464794	0.000365458	0.00507379	0.903721	0.999108	0.468829	0.806962	0
AT1G05830	0.250616	0.172843	-0.19866	-0.175007	-0.174773	0.0952567	-0.339699	-0.0380499	-0.174773	-0.0795168	-0.419215	-0.457265	0.250616	0.423459	0.2248	0.0497923	-0.174773	-0.0795168	-0.419215	-0.457265	-0.42539	-0.0775862	-0.141039	0.136957	0.285996	0.486185	0.385698	0.534182	0.483329	0.718277	0.13946	0.906032	0.483329	0.735132	0.0500184	0.0323931	0.285996	0.0525696	0.286408	0.816553	0.483329	0.735132	0.0500184	0.0323931	0.30781	0.999108	0.824137	0.932243	0
AT1G05835	-1.05806	1.23683	0.711785	2.39197	-0.771442	0.629344	1.38729	1.93765	-0.771442	-0.142098	1.24519	3.18284	-1.05806	0.178765	0.890551	3.28252	-0.771442	-0.142098	1.24519	3.18284	0.28662	-0.607483	0.6755	-0.454319	0.000415814	7.44259e-05	0.010653	2.07742e-08	0.00627074	0.0269641	1.62031e-05	4.05554e-07	0.00627074	0.609718	2.729e-05	2.45257e-12	0.000415814	0.505187	0.00117689	1.38117e-12	0.00627074	0.609718	2.729e-05	2.45257e-12	0.602399	0.95197	0.242075	0.701526	-1
AT1G05840	-0.282638	-0.989658	-1.44988	0.785174	-1.59219	-0.525237	-0.58138	0.731425	-1.59219	-2.11743	-2.69881	-1.96738	-0.282638	-1.2723	-2.72218	-1.937	-1.59219	-2.11743	-2.69881	-1.96738	-1.30955	0.464421	0.868501	-0.0537486	0.384778	0.00267998	4.08898e-05	0.0232892	1.06466e-05	0.10268	0.0634323	0.0301595	1.06466e-05	6.91589e-08	6.71939e-10	1.81464e-07	0.384778	0.000122568	6.05773e-10	2.42824e-07	1.06466e-05	6.91589e-08	6.71939e-10	1.81464e-07	0.0191256	0.999108	0.175606	0.982202	0
AT1G05850	-0.829344	0.353312	1.56589	0.499988	-2.13489	0.503909	2.0003	0.548324	-2.13489	-1.63098	0.369318	0.917642	-0.829344	-0.476032	1.08986	1.58984	-2.13489	-1.63098	0.369318	0.917642	-1.30555	0.150597	0.434414	0.0483359	0.000147452	0.080142	1.40173e-08	0.0219859	4.54992e-11	0.0135805	2.05934e-10	0.0106005	4.54992e-11	1.98752e-09	0.0456861	1.68649e-05	0.000147452	0.013074	1.52531e-06	2.43724e-09	4.54992e-11	1.98752e-09	0.0456861	1.68649e-05	0.000743407	0.999108	0.299461	0.97458	0
AT1G05860	0.0700318	-0.606537	-1.14364	-0.489025	-0.0380631	-0.657748	-1.17607	-0.261675	-0.0380631	-0.695811	-1.87188	-2.13355	0.0700318	-0.536505	-1.68015	-2.16917	-0.0380631	-0.695811	-1.87188	-2.13355	-0.108095	-0.0512112	-0.0324249	0.22735	0.864426	0.10197	0.00228617	0.239023	0.931935	0.0768173	0.00190324	0.545799	0.931935	0.045189	4.01442e-06	5.22778e-07	0.864426	0.119543	1.87083e-05	4.18277e-07	0.931935	0.045189	4.01442e-06	5.22778e-07	0.896927	0.999108	0.981038	0.92541	0
AT1G05870	-0.725139	-0.0304805	0.564599	0.88317	-0.537997	0.600547	0.935699	0.269197	-0.537997	0.0625504	0.998249	1.26745	-0.725139	-0.75562	-0.19102	0.69215	-0.537997	0.0625504	0.998249	1.26745	0.187142	0.631027	0.371099	-0.613973	0.0112077	0.928336	0.0405069	0.00469589	0.0545893	0.0356332	0.00139877	0.401937	0.0545893	0.829885	0.000402367	2.25129e-05	0.0112077	0.0058423	0.461089	0.0089807	0.0545893	0.829885	0.000402367	2.25129e-05	0.748549	0.951149	0.572143	0.55895	0
AT1G05890	-0.132536	-0.932982	-0.813234	-0.228426	-0.688635	-0.791557	-0.355972	0.165055	-0.688635	-1.48019	-1.83616	-1.67111	-0.132536	-1.06552	-1.87875	-2.10718	-0.688635	-1.48019	-1.83616	-1.67111	-0.556098	0.141425	0.457262	0.393481	0.42273	1.72595e-06	1.08097e-05	0.204546	8.07617e-05	1.9e-05	0.0254376	0.360814	8.07617e-05	1.98076e-10	2.04155e-12	1.33357e-11	0.42273	8.14456e-08	1.37997e-12	1.34868e-13	8.07617e-05	1.98076e-10	2.04155e-12	1.33357e-11	0.0472861	0.999108	0.156101	0.485645	0
AT1G05900	0.124706	-0.897893	-0.173615	0.50541	-0.204207	-0.683924	0.392011	0.53003	-0.204207	-0.88813	-0.496119	0.033911	0.124706	-0.773187	-0.946802	-0.441392	-0.204207	-0.88813	-0.496119	0.033911	-0.328913	0.21397	0.565626	0.0246204	0.711468	0.00518471	0.583395	0.144228	0.549524	0.0308057	0.208708	0.113737	0.549524	0.00357861	0.0840675	0.910748	0.711468	0.0101545	0.0018018	0.118958	0.549524	0.00357861	0.0840675	0.910748	0.589179	0.999108	0.404046	0.992865	0
AT1G05910	0.66459	0.247317	-0.761211	-0.704001	-0.351262	0.303246	-1.19478	-0.440638	-0.351262	-0.0480164	-1.2428	-1.68344	0.66459	0.911907	0.150696	-0.553305	-0.351262	-0.0480164	-1.2428	-1.68344	-1.01585	0.0559284	-0.433573	0.263363	0.00537059	0.306727	0.00152396	0.00623605	0.132819	0.205842	1.02189e-05	0.076894	0.132819	0.842404	2.09811e-06	1.3503e-08	0.00537059	0.000165655	0.482439	0.0112286	0.132819	0.842404	2.09811e-06	1.3503e-08	0.0141747	0.999108	0.389614	0.819646	0
AT1G05940	-0.00465642	-0.990562	-0.061886	0.0337667	-1.59295	-0.480796	0.154402	0.469572	-1.59295	-2.07374	-1.91934	-1.44977	-0.00465642	-0.995218	-1.0571	-1.02334	-1.59295	-2.07374	-1.91934	-1.44977	-1.58829	0.509766	0.216288	0.435806	0.988571	0.000709309	0.832037	0.934261	1.3578e-06	0.0843595	0.59982	0.111489	1.3578e-06	8.25653e-09	2.51346e-08	2.36123e-06	0.988571	0.000388897	0.000163644	0.000227939	1.3578e-06	8.25653e-09	2.51346e-08	2.36123e-06	0.00187812	0.986304	0.762585	0.710094	0
AT1G05950	-0.260565	0.67278	0.314566	-0.0880631	0.285805	0.96824	-0.132748	0.562546	0.285805	1.25404	1.1213	1.68384	-0.260565	0.412215	0.726781	0.638718	0.285805	1.25404	1.1213	1.68384	0.54637	0.29546	-0.447314	0.650609	0.422964	0.0347767	0.310936	0.839307	0.389691	0.0031807	0.700231	0.0954561	0.389691	0.000129758	0.000382928	1.95613e-06	0.422964	0.164075	0.0138838	0.0281283	0.389691	0.000129758	0.000382928	1.95613e-06	0.338632	0.999108	0.536361	0.589364	0
AT1G05960	-0.295975	-0.323471	0.321458	0.195631	-0.860831	-0.0846469	0.388339	0.221982	-0.860831	-0.945478	-0.557139	-0.335157	-0.295975	-0.619446	-0.297988	-0.102357	-0.860831	-0.945478	-0.557139	-0.335157	-0.564855	0.238824	0.066881	0.026351	0.0868799	0.0638357	0.0562219	0.325825	1.19488e-05	0.66418	0.0238773	0.242171	1.19488e-05	1.73182e-06	0.00102572	0.0354055	0.0868799	0.000432225	0.0602309	0.516478	1.19488e-05	1.73182e-06	0.00102572	0.0354055	0.0616182	0.999108	0.895259	0.984715	0
AT1G05970	0.456639	0.0348902	-0.673909	-0.0340979	0.809013	-0.249586	-0.488394	-0.184622	0.809013	0.559427	0.0710327	-0.113589	0.456639	0.49153	-0.182379	-0.216477	0.809013	0.559427	0.0710327	-0.113589	0.352373	-0.284476	0.185515	-0.150524	0.0632004	0.904734	0.00628602	0.923297	0.00141085	0.334822	0.044731	0.522537	0.00141085	0.0172232	0.76167	0.62102	0.0632004	0.0349255	0.41842	0.332037	0.00141085	0.0172232	0.76167	0.62102	0.442805	0.999108	0.774273	0.927894	0
AT1G05990	-0.371391	-0.12452	1.84021	-0.837895	0.175852	-0.4452	2.80442	-1.43915	0.175852	-0.269347	2.53508	1.09593	-0.371391	-0.495911	1.3443	0.506408	0.175852	-0.269347	2.53508	1.09593	0.547244	-0.32068	0.96421	-0.601251	0.200961	0.700012	3.91829e-07	0.00817895	0.579678	0.128977	3.40642e-10	3.37896e-05	0.579678	0.331529	3.58714e-10	0.000174293	0.200961	0.0675415	1.44369e-05	0.0544853	0.579678	0.331529	3.58714e-10	0.000174293	0.28981	0.999108	0.0905424	0.584096	0
AT1G06000	-0.218874	1.42654	1.73087	-0.121984	-0.298917	1.60325	1.63342	-0.422723	-0.298917	1.30433	2.93775	2.51503	-0.218874	1.20767	2.93853	2.81655	-0.298917	1.30433	2.93775	2.51503	-0.0800431	0.176705	-0.097447	-0.300739	0.256378	3.18674e-08	1.07212e-09	0.60495	0.117112	4.60482e-09	3.26636e-09	0.0373771	0.117112	4.60993e-08	5.34363e-15	1.24732e-13	0.256378	1.8297e-07	5.84884e-15	1.31872e-14	0.117112	4.60993e-08	5.34363e-15	1.24732e-13	0.84597	0.999108	0.856466	0.713396	0
AT1G06002	-0.510856	1.04002	1.98304	-0.279008	-0.512402	1.11616	1.71153	-0.284693	-0.512402	0.603758	2.31529	2.0306	-0.510856	0.529165	2.51221	2.2332	-0.512402	0.603758	2.31529	2.0306	-0.00154574	0.0761386	-0.27151	-0.00568487	0.037143	0.00011566	7.82516e-09	0.321334	0.0346463	5.1839e-05	9.97555e-08	0.293924	0.0346463	0.0101901	8.77288e-11	1.05363e-09	0.037143	0.023058	1.88604e-11	1.82902e-10	0.0346463	0.0101901	8.77288e-11	1.05363e-09	0.998746	0.999108	0.645624	0.997215	0
AT1G06010	0.2854	-0.234639	-0.432326	-0.267668	0.0160728	-0.564995	-0.735926	-0.819265	0.0160728	-0.548922	-1.28485	-2.10411	0.2854	0.0507616	-0.381565	-0.649233	0.0160728	-0.548922	-1.28485	-2.10411	-0.269327	-0.330356	-0.3036	-0.551597	0.135305	0.229156	0.0210875	0.211291	0.944858	0.00419094	0.000307632	0.000198829	0.944858	0.00320346	4.53497e-08	4.23116e-12	0.135305	0.787369	0.0303507	0.000574224	0.944858	0.00320346	4.53497e-08	4.23116e-12	0.449072	0.999108	0.47268	0.377946	0
AT1G06030	-0.204668	0.53978	-0.574261	-0.0196622	1.13279	-0.675502	-0.0514678	-0.273866	1.13279	0.457292	0.405824	0.131959	-0.204668	0.335112	-0.239149	-0.258811	1.13279	0.457292	0.405824	0.131959	1.33746	-1.21528	0.522793	-0.254203	0.687243	0.267372	0.213428	0.976953	0.0160901	0.161607	0.925476	0.632422	0.0160901	0.313168	0.351261	0.768084	0.687243	0.456684	0.584597	0.54908	0.0160901	0.313168	0.351261	0.768084	0.104074	0.88239	0.64697	0.939259	0
AT1G06040	0.785018	0.671015	0.676443	0.178901	1.09611	0.461198	0.881508	0.117922	1.09611	1.55731	2.43882	2.55674	0.785018	1.45603	2.13248	2.31138	1.09611	1.55731	2.43882	2.55674	0.311093	-0.209817	0.205065	-0.0609793	0.000201785	0.0010833	0.000839416	0.437403	2.04972e-06	0.019751	4.96287e-05	0.615165	2.04972e-06	2.80378e-09	3.32417e-13	1.32971e-13	0.000201785	1.02541e-08	5.22821e-12	1.03313e-12	2.04972e-06	2.80378e-09	3.32417e-13	1.32971e-13	0.381066	0.999108	0.664336	0.967999	0
AT1G06050	0.420656	-0.557459	0.158369	-0.368889	0.549986	-0.428813	-0.0323535	-0.357904	0.549986	0.121173	0.0888194	-0.269085	0.420656	-0.136803	0.0215668	-0.347322	0.549986	0.121173	0.0888194	-0.269085	0.12933	0.128646	-0.190723	0.0109844	0.124472	0.0432206	0.566032	0.231823	0.0423526	0.122565	0.918872	0.231527	0.0423526	0.657694	0.731713	0.280007	0.124472	0.603537	0.934021	0.159952	0.0423526	0.657694	0.731713	0.280007	0.826564	0.999108	0.793572	0.995209	0
AT1G06060	-0.110985	-0.353042	-0.448017	0.0455752	0.0100928	-0.622697	-0.31302	-0.277172	0.0100928	-0.612604	-0.925624	-1.2028	-0.110985	-0.464027	-0.912043	-0.866468	0.0100928	-0.612604	-0.925624	-1.2028	0.121078	-0.269655	0.134997	-0.322747	0.577014	0.0638468	0.016267	0.861448	0.964673	0.00169414	0.0931675	0.175863	0.964673	0.00111509	7.02764e-06	1.15917e-07	0.577014	0.0106128	8.88029e-06	1.72921e-05	0.964673	0.00111509	7.02764e-06	1.15917e-07	0.757755	0.999108	0.786609	0.676725	0
AT1G06070	1.38861	-0.454922	-1.39773	-0.463696	0.896808	-0.632369	-1.40771	-0.631993	0.896808	0.264439	-1.14327	-1.77526	1.38861	0.933689	-0.464041	-0.927737	0.896808	0.264439	-1.14327	-1.77526	-0.491802	-0.177447	-0.00997583	-0.168297	1.76917e-07	0.0299013	1.64764e-07	0.0401874	7.37133e-05	0.00333922	1.60259e-07	0.00489258	7.37133e-05	0.17852	1.232e-06	5.88849e-10	1.76917e-07	2.90409e-05	0.0165121	2.43e-05	7.37133e-05	0.17852	1.232e-06	5.88849e-10	0.177762	0.999108	0.989849	0.89089	1
AT1G06080	-0.866947	4.60607	-1.48872	-0.262109	0.133427	3.92365	-0.458469	-1.82623	0.133427	4.05708	3.59861	1.77237	-0.866947	3.73912	2.2504	1.98829	0.133427	4.05708	3.59861	1.77237	1.00037	-0.682417	1.03025	-1.56413	0.00838908	2.59027e-13	3.77241e-05	0.50098	0.718698	6.13978e-12	0.153398	7.01667e-06	0.718698	5.19351e-13	3.64914e-12	1.31016e-06	0.00838908	2.84994e-12	2.76043e-08	2.19378e-07	0.718698	5.19351e-13	3.64914e-12	1.31016e-06	0.0761578	0.960858	0.110017	0.0902762	0
AT1G06090	-0.0402765	-0.427077	0.0241784	0.127727	-0.21515	-0.274545	0.831259	0.342221	-0.21515	-0.489695	0.341564	0.683786	-0.0402765	-0.467354	-0.443175	-0.315449	-0.21515	-0.489695	0.341564	0.683786	-0.174874	0.152533	0.807081	0.214495	0.939475	0.385379	0.961505	0.84285	0.684499	0.597437	0.0721439	0.534304	0.684499	0.273784	0.430698	0.109263	0.939475	0.289276	0.298519	0.459175	0.684499	0.273784	0.430698	0.109263	0.866299	0.999108	0.430322	0.951308	0
AT1G06110	-0.412555	-0.947731	-1.58817	0.554537	-0.556734	-0.82322	-1.28884	0.296036	-0.556734	-1.37995	-2.66879	-2.37275	-0.412555	-1.36029	-2.94845	-2.39392	-0.556734	-1.37995	-2.66879	-2.37275	-0.144179	0.124511	0.299331	-0.258501	0.0506182	5.98038e-05	2.78125e-08	0.0162852	0.00856764	0.00032178	8.28539e-07	0.197851	0.00856764	9.9106e-08	2.78717e-13	2.99561e-12	0.0506182	1.36327e-07	4.05268e-14	2.59598e-12	0.00856764	9.9106e-08	2.78717e-13	2.99561e-12	0.740112	0.999108	0.536209	0.793091	0
AT1G06130	-0.399306	-0.482692	-1.22723	-0.00775846	-1.1618	-0.312606	-0.769573	0.0167098	-1.1618	-1.4744	-2.24398	-2.22727	-0.399306	-0.881998	-2.10923	-2.11698	-1.1618	-1.4744	-2.24398	-2.22727	-0.76249	0.170085	0.457654	0.0244683	0.0507052	0.019731	1.00114e-06	0.979213	1.79142e-06	0.132945	0.000403505	0.954319	1.79142e-06	1.80304e-08	4.76211e-12	5.52111e-12	0.0507052	5.0391e-05	1.71519e-11	1.56328e-11	1.79142e-06	1.80304e-08	4.76211e-12	5.52111e-12	0.0328777	0.999108	0.281804	0.988289	0
AT1G06135	-0.172878	-0.376602	-0.185164	3.73086	-0.258613	-0.492749	0.791883	2.57942	-0.258613	-0.751362	0.0405213	2.61994	-0.172878	-0.54948	-0.734644	2.99622	-0.258613	-0.751362	0.0405213	2.61994	-0.0857344	-0.116147	0.977047	-1.15144	0.572883	0.205451	0.526679	3.31764e-11	0.399987	0.0951212	0.00705629	1.07171e-08	0.399987	0.00747262	0.886524	2.29742e-10	0.572883	0.0456431	0.00761503	1.77073e-11	0.399987	0.00747262	0.886524	2.29742e-10	0.896927	0.999108	0.0892427	0.19488	0
AT1G06137	-0.200721	-0.69794	0.3114	4.23781	0.17431	-0.209208	-0.000221852	3.78076	0.17431	-0.0348978	-0.0351196	3.74564	-0.200721	-0.898661	-0.587261	3.65055	0.17431	-0.0348978	-0.0351196	3.74564	0.375031	0.488732	-0.311622	-0.457056	0.65245	0.0972141	0.452484	1.26655e-09	0.714678	0.654995	0.999793	7.81653e-09	0.714678	0.936968	0.932418	2.35996e-10	0.65245	0.0234702	0.121804	4.02538e-10	0.714678	0.936968	0.932418	2.35996e-10	0.651514	0.999108	0.775931	0.826537	0
AT1G06140	-0.378845	0.496971	0.583704	-0.217247	-0.166219	-0.023442	-0.182569	-0.508336	-0.166219	-0.189661	-0.37223	-0.880566	-0.378845	0.118126	0.701831	0.484584	-0.166219	-0.189661	-0.37223	-0.880566	0.212626	-0.520413	-0.766273	-0.291089	0.145059	0.0571945	0.0219333	0.484037	0.557843	0.941436	0.500948	0.065772	0.557843	0.452314	0.117148	0.000581702	0.145059	0.637788	0.00452911	0.041343	0.557843	0.452314	0.117148	0.000581702	0.683891	0.96973	0.138631	0.820894	0
AT1G06149	1.4248	-0.588587	-0.554226	0.641579	0.356372	-0.676884	-0.0071225	0.0587147	0.356372	-0.320512	-0.327634	-0.26892	1.4248	0.836212	0.281986	0.923564	0.356372	-0.320512	-0.327634	-0.26892	-1.06843	-0.0882971	0.547104	-0.582864	1.37597e-05	0.040596	0.045932	0.0387478	0.21796	0.0194196	0.983929	0.880192	0.21796	0.23713	0.209507	0.30057	1.37597e-05	0.00281123	0.276469	0.000933045	0.21796	0.23713	0.209507	0.30057	0.0318586	0.999108	0.36979	0.589962	1
AT1G06150	1.33993	-0.631969	-0.496758	0.496544	0.409736	-0.725707	-0.127471	0.113447	0.409736	-0.31597	-0.443442	-0.329995	1.33993	0.707958	0.2112	0.707745	0.409736	-0.31597	-0.443442	-0.329995	-0.93019	-0.0937379	0.369286	-0.383098	2.39088e-05	0.0251522	0.0672873	0.106092	0.143433	0.0110443	0.673821	0.747923	0.143433	0.234462	0.0839482	0.194357	2.39088e-05	0.00859748	0.408408	0.00713438	0.143433	0.234462	0.0839482	0.194357	0.0564711	0.999108	0.569167	0.761023	1
AT1G06160	-0.227269	-0.12371	2.53325	-0.443014	0.3854	0.202999	-0.478149	0.628018	0.3854	0.588399	0.11025	0.738268	-0.227269	-0.350978	2.18227	1.73926	0.3854	0.588399	0.11025	0.738268	0.612669	0.326709	-3.0114	1.07103	0.551654	0.767128	9.77032e-08	0.286597	0.305416	0.616624	0.186656	0.107197	0.305416	0.0866522	0.749565	0.0280106	0.551654	0.306345	3.35033e-07	9.89526e-06	0.305416	0.0866522	0.749565	0.0280106	0.354056	0.999108	6.77615e-05	0.372803	0
AT1G06180	0.166286	-0.0260558	0.481661	1.11651	-0.267102	0.823736	0.147469	0.541291	-0.267102	0.556634	0.704103	1.24539	0.166286	0.14023	0.621892	1.73841	-0.267102	0.556634	0.704103	1.24539	-0.433388	0.849792	-0.334192	-0.575222	0.654305	0.950179	0.154283	0.00377125	0.473876	0.0196786	0.697125	0.148848	0.473876	0.0897131	0.029024	0.000333925	0.654305	0.677537	0.0512424	5.20605e-06	0.473876	0.0897131	0.029024	0.000333925	0.509719	0.89944	0.69906	0.6934	0
AT1G06190	1.11571	-0.00607186	0.154891	-0.610067	0.345241	-0.0334683	0.425003	-0.0241645	0.345241	0.311773	0.736776	0.712612	1.11571	1.10964	1.26453	0.654466	0.345241	0.311773	0.736776	0.712612	-0.770472	-0.0273964	0.270112	0.585902	2.31191e-07	0.977045	0.353418	0.00139599	0.0397994	0.869584	0.0122231	0.91894	0.0397994	0.0515214	3.56364e-05	5.18669e-05	2.31191e-07	1.02872e-07	7.89384e-09	0.000148018	0.0397994	0.0515214	3.56364e-05	5.18669e-05	0.0106338	0.999108	0.472136	0.279934	1
AT1G06200	0.399444	-0.459467	-0.568989	-0.181176	0.450205	-0.490847	-0.435567	-0.245106	0.450205	-0.0406421	-0.476209	-0.721315	0.399444	-0.0600231	-0.629012	-0.810188	0.450205	-0.0406421	-0.476209	-0.721315	0.0507603	-0.0313793	0.133422	-0.0639301	0.0247763	0.0108191	0.00174615	0.381119	0.011027	0.00702776	0.0139088	0.204217	0.011027	0.823887	0.00482655	7.72992e-05	0.0247763	0.729088	0.000387929	1.80625e-05	0.011027	0.823887	0.00482655	7.72992e-05	0.89938	0.999108	0.77436	0.963776	0
AT1G06210	-0.659409	0.0319692	-0.480993	-0.202567	-0.0474309	0.00331572	-0.796034	0.11847	-0.0474309	-0.0441152	-0.840149	-0.721679	-0.659409	-0.627439	-1.10843	-1.311	-0.0474309	-0.0441152	-0.840149	-0.721679	0.611978	-0.0286535	-0.31504	0.321037	0.000558501	0.880447	0.00744387	0.328004	0.822268	0.988439	6.55583e-05	0.579163	0.822268	0.811414	1.38257e-05	9.26043e-05	0.000558501	0.000566403	2.15323e-07	1.17727e-08	0.822268	0.811414	1.38257e-05	9.26043e-05	0.0514053	0.999108	0.421338	0.660324	0
AT1G06220	0.921537	-0.148342	-0.724578	-0.492808	0.491431	0.0317742	-0.517652	-0.626087	0.491431	0.523205	0.0055529	-0.620534	0.921537	0.773195	0.0486172	-0.444191	0.491431	0.523205	0.0055529	-0.620534	-0.430106	0.180116	0.206926	-0.133279	0.000262501	0.560579	0.00239344	0.0535805	0.0341249	0.9108	0.0258243	0.0124035	0.0341249	0.0189465	0.980067	0.00516266	0.000262501	0.00096759	0.82569	0.0385737	0.0341249	0.0189465	0.980067	0.00516266	0.306929	0.999108	0.727935	0.935241	0
AT1G06230	0.59219	-0.666773	-0.800688	-0.0719259	0.403353	-0.867336	-0.965398	-0.139108	0.403353	-0.463983	-1.42938	-1.56849	0.59219	-0.0745828	-0.875271	-0.947197	0.403353	-0.463983	-1.42938	-1.56849	-0.188837	-0.200564	-0.16471	-0.067182	0.00512361	0.00199806	0.000277615	0.795717	0.0489897	0.000140385	3.37302e-05	0.569957	0.0489897	0.0185294	2.91546e-08	5.46651e-09	0.00512361	0.711675	5.07887e-05	1.76102e-05	0.0489897	0.0185294	2.91546e-08	5.46651e-09	0.645583	0.999108	0.759204	0.967212	0
AT1G06240	0.115461	0.56661	-0.0255373	-0.198888	-0.642503	0.522447	0.139083	-0.0633962	-0.642503	-0.120056	0.0190264	-0.0443698	0.115461	0.682071	0.656534	0.457646	-0.642503	-0.120056	0.0190264	-0.0443698	-0.757965	-0.0441627	0.16462	0.135492	0.689781	0.0367725	0.928714	0.54325	0.0163804	0.0546446	0.629959	0.860195	0.0163804	0.655327	0.943116	0.864362	0.689781	0.0085547	0.00949365	0.0618669	0.0163804	0.655327	0.943116	0.864362	0.105529	0.999108	0.822951	0.944499	0
AT1G06250	-0.120937	-0.539249	-0.103183	-0.145523	-1.18863	-0.219569	-0.0574058	0.209415	-1.18863	-1.4082	-1.4656	-1.25619	-0.120937	-0.660186	-0.763369	-0.908892	-1.18863	-1.4082	-1.4656	-1.25619	-1.06769	0.31968	0.0457775	0.354937	0.748947	0.126037	0.777598	0.749698	0.000985552	0.568096	0.886347	0.618108	0.000985552	0.000105486	5.43569e-05	0.000312819	0.748947	0.044739	0.0186452	0.00579304	0.000985552	0.000105486	5.43569e-05	0.000312819	0.078349	0.999108	0.969649	0.84408	0
AT1G06260	-1.24047	0.0425659	-1.01908	-0.198976	-1.50781	0.251632	-0.814906	0.0370124	-1.50781	-1.25618	-2.07109	-2.03407	-1.24047	-1.19791	-2.21699	-2.41597	-1.50781	-1.25618	-2.07109	-2.03407	-0.267339	0.209066	0.204179	0.235988	0.000804508	0.918399	0.00401724	0.652668	7.91552e-05	0.509299	0.0195882	0.940242	7.91552e-05	0.000413806	4.15537e-07	5.36165e-07	0.000804508	0.000700134	1.41248e-07	3.17841e-08	7.91552e-05	0.000413806	4.15537e-07	5.36165e-07	0.708002	0.999108	0.832789	0.916364	-1
AT1G06265	-1.2623	0.0989044	-0.667576	0.0587192	-1.8257	-0.00705574	-0.175738	-0.40028	-1.8257	-1.83276	-2.0085	-2.40878	-1.2623	-1.1634	-1.83097	-1.77225	-1.8257	-1.83276	-2.0085	-2.40878	-0.563401	-0.10596	0.491838	-0.458999	1.84067e-05	0.734967	0.00931768	0.869209	5.67661e-08	0.982658	0.516919	0.150441	5.67661e-08	2.33397e-08	3.46469e-09	1.11638e-10	1.84067e-05	2.83113e-05	1.92265e-08	3.311e-08	5.67661e-08	2.33397e-08	3.46469e-09	1.11638e-10	0.216382	0.999108	0.373576	0.660918	-1
AT1G06270	0.475587	-0.421437	-1.77522	-0.387317	-0.232349	-0.333831	-1.3146	-1.4406	-0.232349	-0.566181	-1.88078	-3.32138	0.475587	0.05415	-1.72107	-2.10839	-0.232349	-0.566181	-1.88078	-3.32138	-0.707937	0.0876059	0.460617	-1.05328	0.0459944	0.0798999	3.30254e-08	0.142335	0.35099	0.170981	3.64833e-06	2.74697e-06	0.35099	0.0131291	2.74914e-09	4.13361e-14	0.0459944	0.818898	1.43517e-08	3.33869e-10	0.35099	0.0131291	2.74914e-09	4.13361e-14	0.0878203	0.999108	0.366169	0.140134	0
AT1G06280	-0.0158608	-0.168974	0.699032	-0.0265963	0.067177	-0.273541	0.171848	0.0243596	0.067177	-0.206364	-0.0345163	-0.0101567	-0.0158608	-0.184835	0.514197	0.487601	0.067177	-0.206364	-0.0345163	-0.0101567	0.0830379	-0.104568	-0.527184	0.0509559	0.959434	0.570191	0.0100015	0.947359	0.834388	0.340531	0.552225	0.949849	0.834388	0.436775	0.897044	0.969312	0.959434	0.477863	0.0407544	0.0506266	0.834388	0.436775	0.897044	0.969312	0.893464	0.999108	0.366169	0.979378	0
AT1G06290	0.0383225	-0.180677	0.00968221	-1.05563	-0.192805	-0.0889767	0.387579	-1.03512	-0.192805	-0.281781	0.105798	-0.929319	0.0383225	-0.142355	-0.132673	-1.1883	-0.192805	-0.281781	0.105798	-0.929319	-0.231127	0.0917007	0.377897	0.0205139	0.847287	0.332251	0.959939	4.2686e-06	0.296485	0.658359	0.0289595	4.99085e-06	0.296485	0.0953402	0.526089	2.91937e-06	0.847287	0.401957	0.41808	5.96629e-08	0.296485	0.0953402	0.526089	2.91937e-06	0.493307	0.999108	0.314499	0.989039	0
AT1G06320	0.372711	-0.524104	0.699579	-0.318863	0.0516657	-0.206132	0.446061	-0.268264	0.0516657	-0.154466	0.291595	0.0233305	0.372711	-0.151394	0.548185	0.229322	0.0516657	-0.154466	0.291595	0.0233305	-0.321045	0.317972	-0.253517	0.0505982	0.318154	0.159936	0.0504716	0.466566	0.906126	0.61463	0.224496	0.53434	0.906126	0.675307	0.389688	0.947994	0.318154	0.670917	0.101523	0.49298	0.906126	0.675307	0.389688	0.947994	0.661572	0.999108	0.796018	0.986041	0
AT1G06330	-1.03477	-0.362595	0.683089	-0.290591	0.252047	-0.42126	0.661184	-0.0441092	0.252047	-0.169214	0.491971	0.447862	-1.03477	-1.39736	-0.714273	-1.00486	0.252047	-0.169214	0.491971	0.447862	1.28681	-0.0586651	-0.0219045	0.246482	0.00220583	0.281482	0.0322897	0.45281	0.471298	0.208526	0.0403393	0.923418	0.471298	0.600249	0.10019	0.131597	0.00220583	5.45347e-05	0.0186767	0.0014964	0.471298	0.600249	0.10019	0.131597	0.0244199	0.999108	0.985319	0.899201	-1
AT1G06340	-0.3801	-0.488116	1.44432	0.315905	0.0872233	-0.366528	0.445938	0.0564169	0.0872233	-0.279304	0.166633	0.22305	-0.3801	-0.868216	0.576108	0.892013	0.0872233	-0.279304	0.166633	0.22305	0.467324	0.121588	-0.998386	-0.259488	0.209594	0.108088	2.18315e-05	0.3664	0.804289	0.237551	0.1346	0.891592	0.804289	0.334299	0.55278	0.418869	0.209594	0.00323246	0.0377319	0.00209751	0.804289	0.334299	0.55278	0.418869	0.396891	0.999108	0.0932337	0.883149	0
AT1G06350	0.169078	1.74621	-0.108971	0.629399	0.37937	2.21197	-0.100506	0.270604	0.37937	2.59134	2.49083	2.76144	0.169078	1.91529	1.80632	2.43572	0.37937	2.59134	2.49083	2.76144	0.210291	0.46576	0.00846437	-0.358796	0.769805	0.00166065	0.845939	0.300157	0.507901	0.000151094	0.868496	0.677927	0.507901	8.89511e-06	1.28075e-05	2.80949e-06	0.769805	0.000394497	0.000596339	1.70825e-05	0.507901	8.89511e-06	1.28075e-05	2.80949e-06	0.85574	0.999108	0.996966	0.916032	0
AT1G06360	-0.382293	2.76046	1.97092	0.172143	-0.0559655	2.68051	1.95246	0.139721	-0.0559655	2.62455	4.57701	4.71673	-0.382293	2.37817	4.34908	4.52122	-0.0559655	2.62455	4.57701	4.71673	0.326328	-0.0799437	-0.0184569	-0.0324224	0.116231	1.98459e-11	7.78885e-09	0.562682	0.844674	3.70607e-11	9.81591e-09	0.635753	0.844674	9.77968e-12	1.05789e-16	5.80959e-17	0.116231	7.2121e-11	3.13056e-16	1.4016e-16	0.844674	9.77968e-12	1.05789e-16	5.80959e-17	0.47519	0.999108	0.983709	0.986244	0
AT1G06380	1.68272	-0.232714	-1.40906	-1.15669	1.86047	-0.237075	-1.54283	-1.1508	1.86047	1.62339	0.0805589	-1.07024	1.68272	1.45	0.0409398	-1.11575	1.86047	1.62339	0.0805589	-1.07024	0.177753	-0.00436039	-0.133774	0.00588526	2.13557e-09	0.241234	4.77848e-08	3.56558e-06	2.96145e-10	0.235204	1.1341e-08	3.41126e-06	2.96145e-10	1.1832e-09	0.658281	1.13973e-06	2.13557e-09	1.00527e-08	0.822473	6.18781e-07	2.96145e-10	1.1832e-09	0.658281	1.13973e-06	0.644014	0.999108	0.796018	0.996329	1
AT1G06390	1.12571	0.21253	-0.484199	0.213771	1.39034	-0.035417	-0.237984	0.0588053	1.39034	1.35493	1.11694	1.17575	1.12571	1.33824	0.854041	1.06781	1.39034	1.35493	1.11694	1.17575	0.264633	-0.247947	0.246215	-0.154965	3.51289e-05	0.403607	0.0400953	0.45646	1.48347e-06	0.904057	0.331888	0.85571	1.48347e-06	1.16385e-06	1.58966e-05	7.45623e-06	3.51289e-05	1.52852e-06	0.000407561	2.84651e-05	1.48347e-06	1.16385e-06	1.58966e-05	7.45623e-06	0.570786	0.999108	0.676463	0.920863	1
AT1G06400	0.201052	-0.534484	-0.106268	-0.189608	0.470841	-0.750002	0.0392222	-0.125259	0.470841	-0.27916	-0.239938	-0.365197	0.201052	-0.333433	-0.439701	-0.629309	0.470841	-0.27916	-0.239938	-0.365197	0.26979	-0.215518	0.145491	0.0643488	0.278359	0.00462243	0.565863	0.374718	0.0102585	0.000188253	0.85109	0.563712	0.0102585	0.106717	0.152999	0.0307709	0.278359	0.0535326	0.0106942	0.000530887	0.0102585	0.106717	0.152999	0.0307709	0.428142	0.999108	0.760137	0.965157	0
AT1G06410	0.218065	-0.421909	0.256658	0.422357	-0.622009	-0.0942453	0.138408	0.665324	-0.622009	-0.716255	-0.577847	0.0874769	0.218065	-0.203844	0.0528143	0.475171	-0.622009	-0.716255	-0.577847	0.0874769	-0.840074	0.327664	-0.11825	0.242967	0.301155	0.0440925	0.205395	0.0626963	0.00320706	0.689523	0.52687	0.00328942	0.00320706	0.000613646	0.00368944	0.652585	0.301155	0.297666	0.786628	0.014068	0.00320706	0.000613646	0.00368944	0.652585	0.0213949	0.999108	0.836777	0.808813	0
AT1G06420	0.0852188	0.648765	1.85755	0.0358038	-0.108453	0.537384	-0.954287	1.31008	-0.108453	0.428931	-0.525355	0.784722	0.0852188	0.733984	2.59153	2.62734	-0.108453	0.428931	-0.525355	0.784722	-0.193672	-0.111381	-2.81184	1.27427	0.825101	0.0642544	5.20696e-06	0.944594	0.789058	0.128352	0.00656913	0.000763509	0.789058	0.193284	0.0996173	0.0153388	0.825101	0.0262169	8.03574e-09	6.09085e-09	0.789058	0.193284	0.0996173	0.0153388	0.792645	0.999108	8.72583e-05	0.24371	0
AT1G06430	-0.501477	-1.09636	-0.0620437	0.827176	-0.875629	-0.033069	0.00499826	0.574386	-0.875629	-0.908698	-0.903699	-0.329314	-0.501477	-1.59783	-1.65988	-0.832702	-0.875629	-0.908698	-0.903699	-0.329314	-0.374151	1.06329	0.067042	-0.25279	0.130218	0.00155849	0.859063	0.0218413	0.00828595	0.934554	0.99056	0.104757	0.00828595	0.00466928	0.0042399	0.274463	0.130218	1.1193e-05	5.1567e-06	0.00746392	0.00828595	0.00466928	0.0042399	0.274463	0.555694	0.739145	0.949219	0.898558	0
AT1G06440	0.700064	0.364149	-1.86054	-1.21285	0.61452	0.0564989	-1.63125	-0.915658	0.61452	0.671019	-0.960235	-1.87589	0.700064	1.06421	-0.796324	-2.00917	0.61452	0.671019	-0.960235	-1.87589	-0.0855438	-0.30765	0.229284	0.297189	0.0144731	0.208685	2.53705e-07	0.00024043	0.0288539	0.8686	1.97632e-06	0.00307302	0.0288539	0.0134048	0.000628331	6.11201e-08	0.0144731	0.000259949	0.00340728	1.93457e-08	0.0288539	0.0134048	0.000628331	6.11201e-08	0.894003	0.999108	0.755747	0.837516	0
AT1G06450	1.14447	-0.581416	-1.5496	-0.318431	1.3945	-0.863835	-1.31286	-0.194591	1.3945	0.530662	-0.782202	-0.976793	1.14447	0.563058	-0.986544	-1.30497	1.3945	0.530662	-0.782202	-0.976793	0.250024	-0.28242	0.236738	0.12384	1.39467e-05	0.0125083	1.54742e-07	0.216535	6.36764e-07	0.000456926	2.07651e-06	0.461298	6.36764e-07	0.0153088	0.000576504	4.35844e-05	1.39467e-05	0.0105851	4.096e-05	7.37661e-07	6.36764e-07	0.0153088	0.000576504	4.35844e-05	0.572299	0.999108	0.670839	0.938988	1
AT1G06460	0.0251696	-0.601922	1.30305	1.55559	0.0670814	-0.153132	0.904583	1.40456	0.0670814	-0.0860505	0.818532	2.22309	0.0251696	-0.576752	0.726299	2.28189	0.0670814	-0.0860505	0.818532	2.22309	0.0419118	0.44879	-0.398468	-0.151033	0.89917	0.00115228	3.50263e-08	1.18023e-08	0.740004	0.413661	9.44256e-06	4.84814e-08	0.740004	0.622351	1.43587e-05	2.8147e-13	0.89917	0.00103304	6.86579e-05	1.69513e-13	0.740004	0.622351	1.43587e-05	2.8147e-13	0.91622	0.883968	0.274851	0.883149	0
AT1G06470	-0.419245	0.935835	0.0228206	-0.391983	-0.693974	0.930353	0.463388	-0.217797	-0.693974	0.236379	0.699767	0.48197	-0.419245	0.51659	0.53941	0.147427	-0.693974	0.236379	0.699767	0.48197	-0.274729	-0.00548194	0.440568	0.174186	0.230576	0.00820072	0.95109	0.325666	0.0433461	0.00883255	0.178901	0.599466	0.0433461	0.485304	0.0295497	0.126895	0.230576	0.112246	0.0879999	0.642581	0.0433461	0.485304	0.0295497	0.126895	0.696035	0.999108	0.588488	0.945124	0
AT1G06475	-0.484874	1.40648	-1.19069	-0.204246	-0.154197	1.83448	-0.227624	-0.923253	-0.154197	1.68028	1.45266	0.529407	-0.484874	0.921602	-0.269084	-0.47333	-0.154197	1.68028	1.45266	0.529407	0.330677	0.428006	0.963061	-0.719007	0.0696869	7.50386e-06	5.7492e-05	0.529261	0.602718	1.44815e-07	0.407689	0.00174945	0.602718	1.93439e-07	1.57427e-06	0.0319932	0.0696869	0.000647088	0.269174	0.0529633	0.602718	1.93439e-07	1.57427e-06	0.0319932	0.514249	0.999108	0.0669497	0.420108	0
AT1G06500	0.470869	-0.0728794	-0.789679	-0.0481324	0.453905	-0.131025	-0.667184	0.0273342	0.453905	0.32288	-0.344305	-0.316971	0.470869	0.39799	-0.391689	-0.439822	0.453905	0.32288	-0.344305	-0.316971	-0.0169643	-0.0581458	0.122495	0.0754666	0.043181	0.784866	0.00105898	0.881884	0.0492041	0.613666	0.00476864	0.933286	0.0492041	0.142796	0.107098	0.135021	0.043181	0.0692205	0.0661594	0.0394957	0.0492041	0.142796	0.107098	0.135021	0.977709	0.999108	0.851477	0.967265	0
AT1G06510	0.0989706	0.726621	-0.413658	-0.113882	0.183273	0.37378	-0.439818	-0.261822	0.183273	0.557054	0.117236	-0.144586	0.0989706	0.825592	0.411934	0.298052	0.183273	0.557054	0.117236	-0.144586	0.0843028	-0.352841	-0.02616	-0.14794	0.781879	0.0278749	0.194594	0.795551	0.613515	0.2707	0.176353	0.490939	0.613515	0.0712539	0.703871	0.636342	0.781879	0.00885621	0.166013	0.314453	0.613515	0.0712539	0.703871	0.636342	0.909956	0.999108	0.982913	0.952514	0
AT1G06515	0.435053	0.330327	-0.125348	-0.433129	-0.0733183	0.392416	0.600388	-0.378675	-0.0733183	0.319098	0.919486	0.540811	0.435053	0.76538	0.640032	0.206902	-0.0733183	0.319098	0.919486	0.540811	-0.508371	0.0620895	0.725736	0.0544539	0.0239218	0.0877802	0.514292	0.038108	0.739359	0.0429652	0.00230119	0.0638996	0.739359	0.0778172	9.53445e-06	0.00316759	0.0239218	0.000128565	0.000725634	0.232413	0.739359	0.0778172	9.53445e-06	0.00316759	0.129757	0.999108	0.0527261	0.971119	0
AT1G06520	0.613168	-0.367987	-2.11126	-0.0843677	-0.952755	-0.584461	-1.26829	0.069629	-0.952755	-1.53722	-2.8055	-2.73587	0.613168	0.24518	-1.86608	-1.95045	-0.952755	-1.53722	-2.8055	-2.73587	-1.56592	-0.216473	0.842974	0.153997	0.0982456	0.341153	2.16889e-06	0.869338	0.0102891	0.121124	0.00104949	0.891592	0.0102891	7.84212e-05	5.93078e-09	9.15761e-09	0.0982456	0.488893	5.03186e-06	2.53354e-06	0.0102891	7.84212e-05	5.93078e-09	9.15761e-09	0.0169338	0.999108	0.273774	0.957405	0
AT1G06530	1.60763	-0.408171	-0.784462	-1.11375	1.80032	-0.333856	-1.13663	-0.992413	1.80032	1.46646	0.329828	-0.662585	1.60763	1.19946	0.414993	-0.698753	1.80032	1.46646	0.329828	-0.662585	0.192693	0.0743145	-0.352172	0.121333	1.51172e-09	0.0260247	8.04756e-05	2.47872e-06	1.65562e-10	0.0690087	5.60248e-07	1.05194e-05	1.65562e-10	2.32167e-09	0.0488673	0.000272552	1.51172e-09	8.79026e-08	0.0144611	0.00015341	1.65562e-10	2.32167e-09	0.0488673	0.000272552	0.584733	0.999108	0.363755	0.917222	1
AT1G06540	-0.68707	-0.39085	0.148348	-0.00920781	0.312571	-0.562997	-0.0412922	0.315648	0.312571	-0.250427	-0.291719	0.0239291	-0.68707	-1.07792	-0.929573	-0.938781	0.312571	-0.250427	-0.291719	0.0239291	0.999641	-0.172147	-0.18964	0.324856	0.0308544	0.229092	0.648736	0.983649	0.345224	0.0796075	0.91109	0.37931	0.345224	0.416866	0.317791	0.938376	0.0308544	0.000741009	0.00241287	0.00214825	0.345224	0.416866	0.317791	0.938376	0.0709617	0.999108	0.828132	0.843464	0
AT1G06550	-0.411166	1.222	1.7047	0.485088	-0.326991	1.42208	1.88303	0.549128	-0.326991	1.09509	2.97812	3.52725	-0.411166	0.810832	2.51553	3.00062	-0.326991	1.09509	2.97812	3.52725	0.0841753	0.200082	0.178332	0.0640393	0.122554	4.438e-05	3.64816e-07	0.0967927	0.226878	6.2974e-06	8.16215e-08	0.0524144	0.226878	8.39431e-05	3.1369e-12	1.08711e-13	0.122554	0.00202112	9.30924e-11	2.83603e-12	0.226878	8.39431e-05	3.1369e-12	1.08711e-13	0.888356	0.999108	0.803567	0.974611	0
AT1G06560	0.277848	0.806003	-1.44371	-1.17778	0.309092	0.929945	-1.12477	-1.24135	0.309092	1.23904	0.114268	-1.12708	0.277848	1.08385	-0.35986	-1.53764	0.309092	1.23904	0.114268	-1.12708	0.0312445	0.123943	0.31894	-0.0635689	0.272277	0.00202068	1.77467e-06	7.85464e-05	0.224579	0.000530796	5.41274e-05	3.63636e-05	0.224579	7.36524e-06	0.626192	2.1444e-05	0.272277	4.76986e-05	0.114137	2.18092e-07	0.224579	7.36524e-06	0.626192	2.1444e-05	0.959667	0.999108	0.58774	0.973015	0
AT1G06570	-0.999193	-2.12239	-0.15943	0.591597	-0.79567	-2.20008	-0.126393	0.515465	-0.79567	-2.99575	-3.12215	-2.60668	-0.999193	-3.12158	-3.28101	-2.68942	-0.79567	-2.99575	-3.12215	-2.60668	0.203523	-0.0776916	0.0330369	-0.0761324	0.000573061	1.68147e-08	0.563278	0.0471232	0.00402999	9.68906e-09	0.669656	0.0771319	0.00402999	7.2225e-12	2.10162e-12	7.41835e-11	0.000573061	3.56148e-12	8.39569e-13	4.20477e-11	0.00402999	7.2225e-12	2.10162e-12	7.41835e-11	0.714683	0.999108	0.972903	0.971828	0
AT1G06590	0.149088	0.190852	-0.300099	-0.574039	-0.299331	0.210592	-0.136961	-0.21823	-0.299331	-0.0887385	-0.225699	-0.443929	0.149088	0.339941	0.039842	-0.534197	-0.299331	-0.0887385	-0.225699	-0.443929	-0.448419	0.0197399	0.163138	0.355809	0.547888	0.447246	0.193441	0.0260948	0.212436	0.403056	0.587134	0.419624	0.212436	0.710539	0.299538	0.0413019	0.547888	0.12569	0.858382	0.0152501	0.212436	0.710539	0.299538	0.0413019	0.290679	0.999108	0.796262	0.730633	0
AT1G06620	0.367708	1.27887	2.30951	-0.765588	0.0329178	2.664	2.23106	-0.663864	0.0329178	2.69692	4.92798	4.26411	0.367708	1.64658	3.9561	3.19051	0.0329178	2.69692	4.92798	4.26411	-0.33479	1.38513	-0.0784583	0.101724	0.142662	1.08371e-05	7.78492e-10	0.00555538	0.912266	6.97661e-11	1.56526e-09	0.0130579	0.912266	9.95473e-12	4.40672e-17	7.30828e-16	0.142662	9.39544e-08	3.48778e-15	2.4266e-13	0.912266	9.95473e-12	4.40672e-17	7.30828e-16	0.4766	0.13675	0.917003	0.957646	0
AT1G06630	-0.462197	-1.14213	-1.2073	0.453719	-0.27864	-1.07006	-1.45235	0.360906	-0.27864	-1.3487	-2.80105	-2.44015	-0.462197	-1.60433	-2.81163	-2.35791	-0.27864	-1.3487	-2.80105	-2.44015	0.183557	0.0720668	-0.245049	-0.0928131	0.0986633	0.0001869	8.33272e-05	0.143387	0.3395	0.000397688	8.5184e-06	0.239734	0.3395	1.08721e-05	2.97555e-11	4.208e-10	0.0986633	9.04698e-07	2.93299e-11	8.36284e-10	0.3395	1.08721e-05	2.97555e-11	4.208e-10	0.751588	0.999108	0.731465	0.9671	0
AT1G06640	-0.888658	0.934882	1.21576	1.08682	-0.867898	0.820341	1.35526	0.700378	-0.867898	-0.0475572	1.30771	2.00809	-0.888658	0.0462241	1.26198	2.3488	-0.867898	-0.0475572	1.30771	2.00809	0.0207597	-0.114541	0.139505	-0.38644	0.00106442	0.000678584	2.86213e-05	0.000289702	0.00115634	0.00239635	7.37493e-06	0.0114619	0.00115634	0.85982	4.49547e-06	3.59704e-09	0.00106442	0.858018	7.70121e-06	2.00494e-10	0.00115634	0.85982	4.49547e-06	3.59704e-09	0.975081	0.999108	0.846593	0.732054	0
AT1G06645	-2.03868	-1.11199	-0.413939	-0.182048	-1.98773	-1.21324	-0.174234	0.214906	-1.98773	-3.20097	-3.3752	-3.1603	-2.03868	-3.15067	-3.56461	-3.74666	-1.98773	-3.20097	-3.3752	-3.1603	0.0509502	-0.101247	0.239706	0.396954	9.0354e-07	0.00164506	0.208666	0.671862	1.0441e-06	0.000741454	0.630348	0.593647	1.0441e-06	1.15637e-10	2.95817e-11	1.051e-10	9.0354e-07	1.73597e-10	1.06485e-11	3.92032e-12	1.0441e-06	1.15637e-10	2.95817e-11	1.051e-10	0.95134	0.999108	0.788273	0.80652	-1
AT1G06650	-0.516045	-1.16997	0.118474	-0.195212	0.114012	-1.42643	0.336405	-0.291737	0.114012	-1.31242	-0.976012	-1.26775	-0.516045	-1.68601	-1.56754	-1.76275	0.114012	-1.31242	-0.976012	-1.26775	0.630056	-0.256461	0.217931	-0.0965245	0.0718599	0.000188328	0.689066	0.578885	0.729652	1.72944e-05	0.242474	0.366934	0.729652	2.21129e-05	0.000603357	2.79031e-05	0.0718599	6.08462e-07	1.46793e-06	2.2118e-07	0.729652	2.21129e-05	0.000603357	2.79031e-05	0.214271	0.999108	0.771788	0.96647	0
AT1G06660	-0.325695	0.509333	0.499986	-0.249189	0.16055	-0.103535	1.61803	0.258772	0.16055	0.0570151	1.67505	1.93382	-0.325695	0.183638	0.683624	0.434434	0.16055	0.0570151	1.67505	1.93382	0.486245	-0.612868	1.11805	0.507961	0.336503	0.130743	0.122198	0.538059	0.668634	0.79005	2.02318e-05	0.505328	0.668634	0.870137	4.81784e-06	5.20139e-07	0.336503	0.565647	0.0265985	0.149127	0.668634	0.870137	4.81784e-06	5.20139e-07	0.43227	0.990402	0.0887666	0.724293	0
AT1G06670	1.98271	0.382413	-1.0497	-0.604266	0.629975	0.350384	-1.23985	-0.188251	0.629975	0.980359	-0.259492	-0.447744	1.98271	2.36512	1.31542	0.711153	0.629975	0.980359	-0.259492	-0.447744	-1.35273	-0.0320292	-0.190151	0.416014	2.16972e-08	0.148549	0.000183516	0.0335395	0.0153958	0.189795	2.69705e-05	0.540057	0.0153958	0.000246171	0.279182	0.0610246	2.16972e-08	3.06946e-10	4.85601e-06	0.00417316	0.0153958	0.000246171	0.279182	0.0610246	0.0045335	0.999108	0.781837	0.707939	1
AT1G06680	-0.832497	1.67818	2.73815	1.20772	-0.0588326	1.59759	2.56595	1.14553	-0.0588326	1.53875	4.1047	5.25023	-0.832497	0.845684	3.58384	4.79156	-0.0588326	1.53875	4.1047	5.25023	0.773665	-0.0805949	-0.172208	-0.0621917	2.4081e-05	3.65745e-10	3.41605e-14	4.29726e-07	0.770334	9.52858e-10	1.14309e-13	7.91504e-07	0.770334	4.20182e-10	1.5449e-18	2.12481e-20	2.4081e-05	9.98262e-06	2.29308e-17	1.41902e-19	0.770334	4.20182e-10	1.5449e-18	2.12481e-20	0.0120915	0.999108	0.686886	0.96415	0
AT1G06690	-1.83984	-0.297039	1.04912	0.557581	-2.0036	-0.0455229	0.853808	0.757084	-2.0036	-2.04912	-1.19532	-0.438231	-1.83984	-2.13688	-1.08776	-0.530179	-2.0036	-2.04912	-1.19532	-0.438231	-0.163762	0.251516	-0.19531	0.199503	2.79562e-08	0.238709	9.41993e-05	0.0374191	5.17808e-09	0.878852	0.000903632	0.00450121	5.17808e-09	1.322e-09	7.90406e-06	0.0520529	2.79562e-08	6.70399e-10	2.9038e-05	0.0199371	5.17808e-09	1.322e-09	7.90406e-06	0.0520529	0.747408	0.999108	0.760123	0.89089	-1
AT1G06700	0.974535	-0.103959	-0.00367701	0.138934	0.916441	0.0460804	0.322448	0.287546	0.916441	0.962522	1.28497	1.57252	0.974535	0.870576	0.866899	1.00583	0.916441	0.962522	1.28497	1.57252	-0.0580941	0.150039	0.326125	0.148613	2.05083e-05	0.639905	0.986728	0.571627	3.71961e-05	0.847017	0.104044	0.187437	3.71961e-05	1.15826e-05	1.09912e-07	3.06095e-09	2.05083e-05	4.71407e-05	3.97092e-05	5.10752e-06	3.71961e-05	1.15826e-05	1.09912e-07	3.06095e-09	0.898823	0.999108	0.462056	0.901644	0
AT1G06710	0.601275	-0.403507	-0.914045	-0.685809	0.0489709	-0.027642	-1.1914	0.124128	0.0489709	0.0213289	-1.17008	-1.04595	0.601275	0.197768	-0.716277	-1.40209	0.0489709	0.0213289	-1.17008	-1.04595	-0.552304	0.375865	-0.27736	0.809937	0.0672218	0.231027	0.00564017	0.0560211	0.900737	0.94536	0.000600684	0.766557	0.900737	0.951103	0.000377678	0.00111257	0.0672218	0.530293	0.019337	4.52523e-05	0.900737	0.951103	0.000377678	0.00111257	0.355899	0.999108	0.743982	0.483767	0
AT1G06720	2.25502	-0.0994807	-1.51092	-1.49566	1.07834	0.00256784	-1.87406	-1.18969	1.07834	1.0809	-0.793153	-1.98284	2.25502	2.15554	0.644621	-0.851037	1.07834	1.0809	-0.793153	-1.98284	-1.17668	0.102049	-0.36314	0.305973	4.26555e-10	0.70851	3.92409e-07	1.66309e-06	3.83567e-05	0.993333	1.27362e-08	3.102e-05	3.83567e-05	2.25638e-05	0.000701441	8.88478e-10	4.26555e-10	2.82568e-10	0.0043604	0.00033031	3.83567e-05	2.25638e-05	0.000701441	8.88478e-10	0.00608072	0.999108	0.491809	0.777649	1
AT1G06730	0.724391	0.164198	-0.370742	-0.275211	0.289252	0.289555	-0.189606	-0.339357	0.289252	0.578807	0.389201	0.0498437	0.724391	0.88859	0.517848	0.242637	0.289252	0.578807	0.389201	0.0498437	-0.435139	0.125357	0.181135	-0.0641459	0.00220583	0.50359	0.0944778	0.291452	0.211597	0.217433	0.419392	0.169688	0.211597	0.00844099	0.0639544	0.819301	0.00220583	0.000172454	0.0151847	0.239679	0.211597	0.00844099	0.0639544	0.819301	0.287211	0.999108	0.760137	0.971445	0
AT1G06750	0.123198	-0.0317392	0.515414	-0.261028	-0.70095	0.175118	-0.853655	0.238397	-0.70095	-0.525833	-1.37949	-1.14109	0.123198	0.0914589	0.606873	0.345845	-0.70095	-0.525833	-1.37949	-1.14109	-0.824149	0.206857	-1.36907	0.499425	0.70656	0.930383	0.0798696	0.470556	0.0199698	0.602946	0.00543287	0.499489	0.0199698	0.066119	1.95183e-05	0.000193466	0.70656	0.75865	0.0302913	0.206623	0.0199698	0.066119	1.95183e-05	0.000193466	0.119548	0.999108	0.0203389	0.695697	0
AT1G06760	1.43365	-1.26479	0.434536	0.188451	1.95326	-1.05352	0.375812	0.150027	1.95326	0.899736	1.27555	1.42557	1.43365	0.168862	0.603398	0.79185	1.95326	0.899736	1.27555	1.42557	0.519603	0.21127	-0.0587247	-0.0384245	5.11399e-11	5.37847e-10	0.00156977	0.209574	1.7833e-13	1.4118e-08	0.00552277	0.313166	1.7833e-13	5.98827e-08	7.46225e-11	8.43075e-12	5.11399e-11	0.178416	2.23299e-05	3.98161e-07	1.7833e-13	5.98827e-08	7.46225e-11	8.43075e-12	0.0264917	0.999108	0.879788	0.970871	1
AT1G06770	1.36357	-0.597922	-1.08867	-0.0642942	0.84568	-0.668048	-0.989648	0.0792046	0.84568	0.177633	-0.812016	-0.732811	1.36357	0.765652	-0.32302	-0.387315	0.84568	0.177633	-0.812016	-0.732811	-0.517894	-0.0701258	0.0990245	0.143499	3.35219e-05	0.0421364	0.000410736	0.873222	0.0041587	0.0239883	0.00112274	0.836387	0.0041587	0.535159	0.00365626	0.00762284	3.35219e-05	0.00671962	0.223404	0.14218	0.0041587	0.535159	0.00365626	0.00762284	0.324334	0.999108	0.909327	0.946348	1
AT1G06780	0.988226	-1.33121	0.729252	-0.234385	0.161509	-1.13195	-0.215296	0.565113	0.161509	-0.970444	-1.18574	-0.620627	0.988226	-0.342982	0.38627	0.151885	0.161509	-0.970444	-1.18574	-0.620627	-0.826717	0.199255	-0.944548	0.799498	0.00195424	9.19282e-05	0.0162021	0.529159	0.63792	0.000580013	0.503454	0.0849584	0.63792	0.00143078	0.000152243	0.0286199	0.00195424	0.234945	0.166641	0.588964	0.63792	0.00143078	0.000152243	0.0286199	0.123772	0.999108	0.12289	0.441935	0
AT1G06790	1.20409	0.34491	-1.21991	-0.865102	1.3296	0.11267	-0.924856	-1.21788	1.3296	1.44227	0.517415	-0.700469	1.20409	1.549	0.329089	-0.536013	1.3296	1.44227	0.517415	-0.700469	0.125515	-0.232241	0.295051	-0.352782	3.29798e-06	0.116483	2.65075e-06	0.000516296	5.94596e-07	0.64332	0.000104778	7.72009e-06	5.94596e-07	7.66057e-08	0.0113947	0.000982319	3.29798e-06	2.41954e-08	0.0969609	0.00864142	5.94596e-07	7.66057e-08	0.0113947	0.000982319	0.783861	0.999108	0.556959	0.700054	1
AT1G06820	0.351079	0.382259	0.395542	-0.124347	-0.0725696	0.661533	0.25351	0.0636203	-0.0725696	0.588964	0.842473	0.906093	0.351079	0.733338	1.12888	1.00453	-0.0725696	0.588964	0.842473	0.906093	-0.423648	0.279274	-0.142032	0.187967	0.099168	0.0753901	0.0563846	0.641381	0.769238	0.00286788	0.234583	0.818454	0.769238	0.00445782	0.000114729	4.50681e-05	0.099168	0.000646351	2.31955e-06	1.19431e-05	0.769238	0.00445782	0.000114729	4.50681e-05	0.265142	0.999108	0.805568	0.877706	0
AT1G06830	-0.360582	0.0760177	1.0301	1.05327	-0.139515	0.0524794	1.37468	0.898507	-0.139515	-0.0870354	1.28765	2.18615	-0.360582	-0.284564	0.745531	1.7988	-0.139515	-0.0870354	1.28765	2.18615	0.221067	-0.0235384	0.344588	-0.154764	0.386207	0.874282	0.0106516	0.0175068	0.7673	0.915587	0.00114538	0.0374268	0.7673	0.835812	0.00118247	1.6906e-06	0.386207	0.461794	0.045772	2.74333e-05	0.7673	0.835812	0.00118247	1.6906e-06	0.797535	0.999108	0.741727	0.960462	0
AT1G06840	0.802102	-0.796144	0.198009	0.176134	-0.652662	-0.533709	0.297059	0.286397	-0.652662	-1.18637	-0.889313	-0.602916	0.802102	0.005958	0.203967	0.380101	-0.652662	-1.18637	-0.889313	-0.602916	-1.45476	0.262435	0.0990494	0.110263	0.00618077	0.00675616	0.489871	0.621225	0.0220811	0.066156	0.305788	0.377301	0.0220811	8.06203e-05	0.00147154	0.0232886	0.00618077	0.983825	0.438167	0.143353	0.0220811	8.06203e-05	0.00147154	0.0232886	0.00533696	0.999108	0.907564	0.960045	0
AT1G06850	-0.427474	1.98403	0.693156	0.0460089	-0.165181	2.44345	0.519822	-0.142397	-0.165181	2.27827	2.79809	2.6557	-0.427474	1.55655	2.24971	2.29572	-0.165181	2.27827	2.79809	2.6557	0.262293	0.459427	-0.173334	-0.188406	0.10927	3.45279e-08	0.00906769	0.902994	0.573241	1.04089e-09	0.0485009	0.662236	0.573241	8.33928e-10	1.16681e-11	3.23204e-11	0.10927	6.75056e-07	8.35239e-10	5.54421e-10	0.573241	8.33928e-10	1.16681e-11	3.23204e-11	0.617947	0.999108	0.811118	0.910755	0
AT1G06870	-0.0322393	0.663767	0.283634	0.0381312	0.106516	0.540268	0.276799	0.58361	0.106516	0.646784	0.923583	1.50719	-0.0322393	0.631528	0.915161	0.953293	0.106516	0.646784	0.923583	1.50719	0.138755	-0.123498	-0.00683483	0.545479	0.898778	0.00411057	0.194695	0.904734	0.673476	0.0179442	0.216766	0.0148886	0.673476	0.00317534	7.06516e-05	4.67005e-08	0.898778	0.00395386	8.02876e-05	4.68806e-05	0.673476	0.00317534	7.06516e-05	4.67005e-08	0.766433	0.999108	0.993574	0.490289	0
AT1G06890	-0.281607	-0.413578	0.181639	-0.25369	-1.22665	-0.332237	0.545245	-0.672404	-1.22665	-1.55889	-1.01364	-1.68605	-0.281607	-0.695185	-0.513545	-0.767235	-1.22665	-1.55889	-1.01364	-1.68605	-0.945043	0.0813408	0.363605	-0.418713	0.226649	0.0758612	0.427541	0.341403	4.76731e-06	0.158664	0.0177614	0.00689821	4.76731e-06	5.64618e-08	3.14525e-05	1.07998e-08	0.226649	0.00225817	0.0170731	0.000733724	4.76731e-06	5.64618e-08	3.14525e-05	1.07998e-08	0.0199717	0.999108	0.478327	0.650793	0
AT1G06900	0.989395	0.995689	-0.663625	-1.05414	0.353814	1.07802	-0.7397	-0.703423	0.353814	1.43183	0.692133	-0.0112895	0.989395	1.98508	1.32146	0.267316	0.353814	1.43183	0.692133	-0.0112895	-0.635581	0.0823306	-0.0760753	0.35072	0.000114462	0.000111885	0.0047907	0.000129215	0.130186	4.48863e-05	0.00209603	0.00537839	0.130186	2.85184e-07	0.00218627	0.960457	0.000114462	1.02261e-09	8.51724e-07	0.20552	0.130186	2.85184e-07	0.00218627	0.960457	0.11947	0.999108	0.913512	0.730633	0
AT1G06910	-0.167981	-0.140044	-0.701794	-0.078242	0.246161	-0.506733	-1.39298	0.645634	0.246161	-0.260572	-1.65356	-1.00792	-0.167981	-0.308024	-1.00982	-1.08806	0.246161	-0.260572	-1.65356	-1.00792	0.414142	-0.366689	-0.69119	0.723876	0.440271	0.540783	0.00126509	0.780762	0.253619	0.0182301	2.46215e-07	0.00471515	0.253619	0.192838	3.07139e-09	9.60174e-06	0.440271	0.119584	1.00285e-05	3.3376e-06	0.253619	0.192838	3.07139e-09	9.60174e-06	0.2716	0.999108	0.0980164	0.280856	0
AT1G06923	-0.487518	-0.164717	1.32562	-0.925264	-0.306716	-0.427314	1.72294	-0.867371	-0.306716	-0.734031	0.988912	0.12154	-0.487518	-0.652235	0.673382	-0.251882	-0.306716	-0.734031	0.988912	0.12154	0.180802	-0.262598	0.397325	0.0578926	0.0865631	0.597346	3.23694e-05	0.00342615	0.296485	0.140684	9.37959e-07	0.00489831	0.296485	0.00750437	0.00048429	0.648181	0.0865631	0.0165101	0.0117126	0.329104	0.296485	0.00750437	0.00048429	0.648181	0.759597	0.999108	0.542485	0.977793	0
AT1G06925	-1.07183	-0.548796	0.595448	-0.613867	-0.607334	-0.422588	-0.0512343	0.0935314	-0.607334	-1.02992	-1.08116	-0.987624	-1.07183	-1.62063	-1.02518	-1.63904	-0.607334	-1.02992	-1.08116	-0.987624	0.464496	0.126208	-0.646682	0.707399	7.82769e-05	0.0268215	0.014171	0.0217798	0.0131203	0.0889236	0.854931	0.763928	0.0131203	6.62688e-05	2.99255e-05	8.86295e-05	7.82769e-05	8.8632e-08	5.96787e-05	5.35754e-08	0.0131203	6.62688e-05	2.99255e-05	8.86295e-05	0.29083	0.999108	0.19321	0.378871	-1
AT1G06950	0.358079	0.210336	0.114426	-0.580955	-1.14483	0.0856279	0.479008	-0.0169267	-1.14483	-1.05921	-0.580198	-0.597125	0.358079	0.568415	0.682842	0.101886	-1.14483	-1.05921	-0.580198	-0.597125	-1.50291	-0.124708	0.364582	0.564029	0.0418904	0.243861	0.516543	0.00300365	2.25667e-07	0.665737	0.00699296	0.945817	2.25667e-07	3.81083e-07	0.000817641	0.000590179	0.0418904	0.0011983	0.000145351	0.52575	2.25667e-07	3.81083e-07	0.000817641	0.000590179	0.00010504	0.999108	0.324693	0.325749	0
AT1G06960	-0.034381	1.10661	-0.873625	-0.137943	0.573446	0.630086	-0.983135	-0.516114	0.573446	1.20353	0.220398	-0.295716	-0.034381	1.07223	0.198604	0.0606608	0.573446	1.20353	0.220398	-0.295716	0.607827	-0.476524	-0.109509	-0.37817	0.9254	0.00125217	0.00731953	0.746113	0.0765381	0.0559044	0.0031649	0.141949	0.0765381	0.000297798	0.466176	0.320468	0.9254	0.00100897	0.507925	0.841296	0.0765381	0.000297798	0.466176	0.320468	0.299142	0.999108	0.910503	0.810695	0
AT1G06980	-0.65271	0.644369	0.87127	2.48552	0.0301771	0.350596	0.645115	1.66959	0.0301771	0.380773	1.02589	2.69548	-0.65271	-0.00834068	0.862929	3.34845	0.0301771	0.380773	1.02589	2.69548	0.682887	-0.293773	-0.226154	-0.815935	0.0958697	0.103779	0.023721	1.59382e-06	0.949947	0.400849	0.0958349	0.000221288	0.949947	0.311515	0.00592522	3.16151e-08	0.0958697	0.983585	0.0182228	6.46099e-10	0.949947	0.311515	0.00592522	3.16151e-08	0.335659	0.999108	0.834126	0.584612	0
AT1G07000	-0.527659	0.402724	1.63486	0.540258	0.189609	-0.0919295	1.36037	0.446575	0.189609	0.0976794	1.45805	1.90462	-0.527659	-0.124934	1.50992	2.05018	0.189609	0.0976794	1.45805	1.90462	0.717268	-0.494654	-0.274488	-0.0936825	0.0849923	0.197934	5.36164e-06	0.109304	0.573623	0.797852	6.32245e-05	0.179573	0.573623	0.753914	1.07343e-05	1.7523e-07	0.0849923	0.674541	6.7483e-06	5.27284e-08	0.573623	0.753914	1.07343e-05	1.7523e-07	0.183548	0.999108	0.723719	0.969044	0
AT1G07010	0.30176	-0.0107807	2.00594	0.258485	0.453838	0.0685557	1.12478	0.404104	0.453838	0.522394	1.64717	2.05127	0.30176	0.290979	2.29692	2.5554	0.453838	0.522394	1.64717	2.05127	0.152078	0.0793364	-0.88116	0.145619	0.124717	0.964551	1.34061e-10	0.244403	0.0199808	0.763115	2.07178e-06	0.0531082	0.0199808	0.00593958	8.61745e-10	1.23741e-11	0.124717	0.114056	1.38318e-12	1.59233e-13	0.0199808	0.00593958	8.61745e-10	1.23741e-11	0.70303	0.999108	0.0211179	0.901526	0
AT1G07020	1.02829	1.00647	-0.369227	-0.335092	0.735455	0.840616	-0.184001	-0.34057	0.735455	1.57607	1.39207	1.0515	1.02829	2.03476	1.66554	1.33044	0.735455	1.57607	1.39207	1.0515	-0.292838	-0.165855	0.185226	-0.00547758	2.82167e-05	3.94987e-05	0.0797427	0.165211	0.00105148	0.000343606	0.408938	0.145758	0.00105148	1.58088e-08	1.05456e-07	7.89104e-06	2.82167e-05	1.60664e-10	4.75443e-09	2.26039e-07	0.00105148	1.58088e-08	1.05456e-07	7.89104e-06	0.472403	0.999108	0.739767	0.99711	1
AT1G07025	-1.36926	-0.548882	0.0969	0.113558	-1.65985	0.0889641	0.0230819	0.0656519	-1.65985	-1.57089	-1.54781	-1.48215	-1.36926	-1.91814	-1.82124	-1.70768	-1.65985	-1.57089	-1.54781	-1.48215	-0.290593	0.637846	-0.0738182	-0.0479066	0.000219393	0.11215	0.787404	0.805498	1.6817e-05	0.826441	0.95323	0.888795	1.6817e-05	2.0791e-05	2.11813e-05	3.56202e-05	0.000219393	1.26225e-06	2.16115e-06	5.3665e-06	1.6817e-05	2.0791e-05	2.11813e-05	3.56202e-05	0.671208	0.982139	0.946024	0.986041	-1
AT1G07030	0.147527	-0.427542	-1.01466	-0.260689	-0.020622	-0.433141	-0.52484	-0.791442	-0.020622	-0.453763	-0.978603	-1.77004	0.147527	-0.280015	-1.29468	-1.55537	-0.020622	-0.453763	-0.978603	-1.77004	-0.168149	-0.00559825	0.48982	-0.530753	0.439362	0.0222009	3.60317e-06	0.209352	0.926014	0.0210695	0.00512003	0.000207943	0.926014	0.0105397	2.28818e-06	6.90156e-11	0.439362	0.106685	2.43818e-08	8.46831e-10	0.926014	0.0105397	2.28818e-06	6.90156e-11	0.646854	0.999108	0.190489	0.381712	0
AT1G07040	-2.48826	-1.10961	0.849834	0.393209	-2.74143	-1.04681	1.18969	0.197232	-2.74143	-3.78825	-2.59856	-2.40133	-2.48826	-3.59786	-2.74803	-2.35482	-2.74143	-3.78825	-2.59856	-2.40133	-0.253175	0.0627926	0.339851	-0.195978	6.38876e-12	5.60994e-06	0.000146192	0.0833082	1.03118e-12	1.37536e-05	2.00201e-06	0.402228	1.03118e-12	4.05289e-16	3.18203e-13	1.58846e-12	6.38876e-12	1.1098e-15	1.12601e-13	2.4189e-12	1.03118e-12	4.05289e-16	3.18203e-13	1.58846e-12	0.518922	0.999108	0.455889	0.862319	-1
AT1G07051	-0.401346	-0.492614	-0.363022	0.1303	-0.102617	0.0592888	0.0455664	0.143662	-0.102617	-0.0433284	0.00223799	0.1459	-0.401346	-0.893959	-1.25698	-1.12668	-0.102617	-0.0433284	0.00223799	0.1459	0.298729	0.551902	0.408589	0.0133617	0.262428	0.171611	0.296949	0.783337	0.804472	0.890282	0.912124	0.748266	0.804472	0.90776	0.994193	0.660182	0.262428	0.00888912	0.000391971	0.00112167	0.804472	0.90776	0.994193	0.660182	0.673521	0.999108	0.630182	0.995209	0
AT1G07070	2.48082	2.66888	-0.755103	-1.41433	1.94151	2.44683	-0.566349	-1.62306	1.94151	4.38833	3.82198	2.19892	2.48082	5.1497	4.3946	2.98027	1.94151	4.38833	3.82198	2.19892	-0.539315	-0.222054	0.188754	-0.208728	1.11343e-09	3.46498e-10	0.00617235	2.6675e-05	5.98348e-08	1.7649e-09	0.03757	3.75979e-06	5.98348e-08	5.19257e-15	4.14231e-14	2.11147e-09	1.11343e-09	2.87057e-16	2.88975e-15	6.42087e-12	5.98348e-08	5.19257e-15	4.14231e-14	2.11147e-09	0.272548	0.999108	0.797373	0.899201	1
AT1G07080	-0.226803	-0.625207	-1.03637	-0.72857	-0.956976	-0.567082	-0.844272	-0.934828	-0.956976	-1.52406	-2.36833	-3.30316	-0.226803	-0.852011	-1.88838	-2.61695	-0.956976	-1.52406	-2.36833	-3.30316	-0.730173	0.0581254	0.192102	-0.206258	0.338318	0.00847921	5.6275e-05	0.00465428	0.000133382	0.0166768	0.000588891	0.000401022	0.000133382	9.49827e-08	2.11261e-11	2.80708e-14	0.338318	0.00034016	1.70886e-09	3.03642e-12	0.000133382	9.49827e-08	2.11261e-11	2.80708e-14	0.0718443	0.999108	0.749885	0.87715	0
AT1G07090	0.530686	-0.829451	-0.238575	0.0217759	1.13547	-1.1609	-0.341544	-0.701165	1.13547	-0.0254209	-0.366965	-1.06813	0.530686	-0.298766	-0.537341	-0.515565	1.13547	-0.0254209	-0.366965	-1.06813	0.604789	-0.331444	-0.102968	-0.722941	0.0632087	0.00483759	0.398967	0.958709	0.000201648	0.000206457	0.233126	0.0214773	0.000201648	0.933499	0.161492	0.000213758	0.0632087	0.267034	0.0413856	0.0487961	0.000201648	0.933499	0.161492	0.000213758	0.233094	0.999108	0.902736	0.4629	0
AT1G07110	-0.372159	0.05211	-0.603602	0.376678	-0.422661	0.0709281	-0.364233	0.374578	-0.422661	-0.351733	-0.715965	-0.341388	-0.372159	-0.320049	-0.923652	-0.546974	-0.422661	-0.351733	-0.715965	-0.341388	-0.0505013	0.018818	0.239369	-0.00210031	0.0460176	0.80985	0.0016428	0.0647602	0.022593	0.740093	0.0481726	0.0597634	0.022593	0.0462276	0.000163553	0.0463832	0.0460176	0.0683204	6.31341e-06	0.00232163	0.022593	0.0462276	0.000163553	0.0463832	0.904865	0.999108	0.58485	0.998532	0
AT1G07119	-0.382384	-0.994838	-1.40703	-0.787783	-1.0325	-0.825721	-0.384785	-0.665018	-1.0325	-1.85822	-2.243	-2.90802	-0.382384	-1.37722	-2.78425	-3.57204	-1.0325	-1.85822	-2.243	-2.90802	-0.650113	0.169118	1.02225	0.122765	0.153593	0.000493311	6.29933e-06	0.00730669	0.000267716	0.00295497	0.1461	0.0194408	0.000267716	3.30657e-08	8.39564e-10	5.45589e-12	0.153593	4.36361e-06	1.3595e-11	9.1927e-14	0.000267716	3.30657e-08	8.39564e-10	5.45589e-12	0.166031	0.999108	0.0496942	0.951285	0
AT1G07120	-0.418786	-1.01903	-0.807969	0.159853	-1.34579	-0.461811	-0.275121	0.0888811	-1.34579	-1.8076	-2.08272	-1.99384	-0.418786	-1.43781	-2.24578	-2.08593	-1.34579	-1.8076	-2.08272	-1.99384	-0.927007	0.557217	0.532849	-0.0709718	0.0770984	0.000102395	0.00101653	0.582381	1.82955e-06	0.0542451	0.247512	0.768238	1.82955e-06	6.76067e-09	3.67015e-10	8.28158e-10	0.0770984	3.68268e-07	9.20898e-11	3.70327e-10	1.82955e-06	6.76067e-09	3.67015e-10	8.28158e-10	0.0257736	0.924663	0.279834	0.969453	0
AT1G07128	-0.366921	-0.951018	-0.785243	0.327631	-0.540716	-0.963114	-0.419301	-0.0766534	-0.540716	-1.50383	-1.92313	-1.99978	-0.366921	-1.31794	-2.10318	-1.77555	-0.540716	-1.50383	-1.92313	-1.99978	-0.173795	-0.0120961	0.365941	-0.404284	0.0960237	9.81079e-05	0.000665327	0.183675	0.0140046	8.81164e-05	0.0542363	0.785181	0.0140046	4.79903e-08	4.20675e-10	1.9828e-10	0.0960237	4.63133e-07	8.03274e-11	1.92667e-09	0.0140046	4.79903e-08	4.20675e-10	1.9828e-10	0.697883	0.999108	0.450948	0.645878	0
AT1G07130	-0.452319	-0.703219	-0.688213	0.327238	-0.267306	-1.01974	-0.653595	-0.261365	-0.267306	-1.28704	-1.94064	-2.202	-0.452319	-1.15554	-1.84375	-1.51651	-0.267306	-1.28704	-1.94064	-2.202	0.185013	-0.316518	0.0346176	-0.588604	0.0394453	0.00211612	0.0021471	0.181736	0.231587	4.10808e-05	0.00351343	0.281318	0.231587	5.75456e-07	3.20297e-10	2.77076e-11	0.0394453	3.24672e-06	8.95765e-10	2.98902e-08	0.231587	5.75456e-07	3.20297e-10	2.77076e-11	0.673521	0.999108	0.96253	0.420915	0
AT1G07135	-1.32889	0.839925	1.73468	1.64421	-2.01559	0.766151	0.819585	0.855419	-2.01559	-1.24944	-0.429855	0.425563	-1.32889	-0.488969	1.24571	2.88991	-2.01559	-1.24944	-0.429855	0.425563	-0.686696	-0.0737745	-0.915091	-0.788786	0.00562998	0.0763977	0.000459009	0.00180521	8.07959e-05	0.10797	0.0771347	0.0881178	8.07959e-05	0.00598023	0.319835	0.321133	0.00562998	0.26841	0.00530757	2.14102e-07	8.07959e-05	0.00598023	0.319835	0.321133	0.431739	0.999108	0.36135	0.686291	-1
AT1G07140	1.62301	0.139229	-0.307427	-0.503351	2.00658	0.0460924	-0.450782	-0.486627	2.00658	2.05268	1.60189	1.11527	1.62301	1.76224	1.45482	0.951464	2.00658	2.05268	1.60189	1.11527	0.383571	-0.0931363	-0.143356	0.0167242	5.64105e-11	0.383675	0.0385877	0.00295612	1.1258e-12	0.795836	0.00367582	0.00333545	1.1258e-12	1.24408e-13	1.09361e-11	1.0196e-08	5.64105e-11	2.73066e-12	7.64134e-11	1.64854e-07	1.1258e-12	1.24408e-13	1.09361e-11	1.0196e-08	0.151271	0.999108	0.707542	0.989386	1
AT1G07160	-0.193074	0.197112	0.0691574	2.3622	-0.119659	-0.253887	0.912392	2.26061	-0.119659	-0.373546	0.538846	2.79946	-0.193074	0.00403766	0.0731951	2.4354	-0.119659	-0.373546	0.538846	2.79946	0.0734153	-0.450999	0.843235	-0.101591	0.547888	0.554343	0.831405	9.28271e-08	0.734014	0.439345	0.00352287	1.56528e-07	0.734014	0.198931	0.0564445	1.70855e-10	0.547888	0.989766	0.799355	2.42788e-09	0.734014	0.198931	0.0564445	1.70855e-10	0.916022	0.999108	0.172562	0.9671	0
AT1G07170	0.728749	-0.0601863	-0.782379	-0.706893	0.551636	-0.636493	-0.285343	-0.324325	0.551636	-0.0848568	-0.3702	-0.694524	0.728749	0.668563	-0.113816	-0.820709	0.551636	-0.0848568	-0.3702	-0.694524	-0.177113	-0.576307	0.497036	0.382569	0.0106273	0.855314	0.00562504	0.0213499	0.0480241	0.0258428	0.316724	0.299033	0.0480241	0.767262	0.151078	0.00865314	0.0106273	0.0132162	0.664313	0.00242588	0.0480241	0.767262	0.151078	0.00865314	0.761914	0.962446	0.4171	0.764392	0
AT1G07180	-1.22502	-2.36419	-0.205178	0.386739	-2.19625	-1.82208	-0.783101	0.643085	-2.19625	-4.01832	-4.80142	-4.15834	-1.22502	-3.5892	-3.79438	-3.40764	-2.19625	-4.01832	-4.80142	-4.15834	-0.971229	0.542114	-0.577922	0.256346	0.000124878	7.9179e-09	0.480093	0.240691	1.99206e-08	6.11886e-07	0.00767165	0.037992	1.99206e-08	8.12377e-14	1.37215e-15	2.53223e-14	0.000124878	8.00334e-13	1.65524e-13	1.40062e-12	1.99206e-08	8.12377e-14	1.37215e-15	2.53223e-14	0.0563712	0.982139	0.350276	0.877829	-1
AT1G07200	1.21349	-0.38758	-0.142783	1.29932	0.781013	-0.468366	0.945969	1.03644	0.781013	0.312647	1.25862	2.29505	1.21349	0.825911	0.683128	1.98245	0.781013	0.312647	1.25862	2.29505	-0.432478	-0.0807862	1.08875	-0.262884	1.88018e-05	0.122877	0.56924	2.13399e-05	0.00210179	0.0623376	0.000355952	0.000272429	0.00210179	0.184277	4.35485e-06	1.37404e-10	1.88018e-05	0.000910041	0.00402112	2.24584e-09	0.00210179	0.184277	4.35485e-06	1.37404e-10	0.335637	0.999108	0.0247471	0.835667	1
AT1G07210	2.03429	0.770117	-0.815787	-0.84986	1.94918	0.806915	-0.625609	-1.09543	1.94918	2.75609	2.13048	1.03506	2.03429	2.80441	1.98862	1.13876	1.94918	2.75609	2.13048	1.03506	-0.0851173	0.0367988	0.190179	-0.245566	8.80136e-13	1.14664e-05	4.56395e-06	8.23776e-06	1.65274e-12	6.51653e-06	0.000144072	2.01937e-07	1.65274e-12	4.38275e-16	3.12125e-14	3.39714e-08	8.80136e-13	3.47051e-16	1.36642e-13	6.53893e-09	1.65274e-12	4.38275e-16	3.12125e-14	3.39714e-08	0.790109	0.999108	0.593112	0.699919	1
AT1G07220	0.358992	-0.575356	-0.705002	-0.445215	-0.601323	-0.636966	-0.638875	-0.255799	-0.601323	-1.23829	-1.87716	-2.13296	0.358992	-0.216364	-0.921365	-1.36658	-0.601323	-1.23829	-1.87716	-2.13296	-0.960315	-0.06161	0.0661266	0.189416	0.311068	0.102286	0.0384677	0.260681	0.0827689	0.0710678	0.06353	0.532542	0.0827689	0.000454019	1.78075e-06	2.27961e-07	0.311068	0.516878	0.00546568	0.000125447	0.0827689	0.000454019	1.78075e-06	2.27961e-07	0.114628	0.999108	0.953622	0.938981	0
AT1G07230	-0.466227	-0.71702	-0.60714	0.648543	-1.67822	-0.596687	-0.528784	0.210545	-1.67822	-2.27491	-2.8037	-2.59315	-0.466227	-1.18325	-1.79039	-1.14184	-1.67822	-2.27491	-2.8037	-2.59315	-1.212	0.120333	0.0783566	-0.437998	0.155421	0.029787	0.0561425	0.0695146	7.65274e-06	0.071016	0.101259	0.588705	7.65274e-06	3.30973e-08	5.66576e-10	2.39226e-09	0.155421	0.000382184	1.38657e-06	0.000442036	7.65274e-06	3.30973e-08	5.66576e-10	2.39226e-09	0.0337483	0.999108	0.93969	0.767907	0
AT1G07240	-0.195834	-0.469086	0.304567	0.531178	0.0370524	-0.57323	-0.0295918	0.406733	0.0370524	-0.536178	-0.56577	-0.159036	-0.195834	-0.66492	-0.360353	0.170825	0.0370524	-0.536178	-0.56577	-0.159036	0.232886	-0.104144	-0.334158	-0.124445	0.45838	0.0687076	0.222677	0.0565893	0.903568	0.0269227	0.920573	0.139517	0.903568	0.0270151	0.017775	0.500124	0.45838	0.00714163	0.121116	0.46241	0.903568	0.0270151	0.017775	0.500124	0.646258	0.999108	0.574714	0.947205	0
AT1G07250	-1.46885	-0.00376202	0.0735638	0.362489	-1.39012	0.239519	0.452997	0.0615279	-1.39012	-1.1506	-0.697608	-0.63608	-1.46885	-1.47261	-1.39905	-1.03656	-1.39012	-1.1506	-0.697608	-0.63608	0.0787277	0.243281	0.379433	-0.300961	2.71068e-06	0.990721	0.789236	0.21833	4.79122e-06	0.388416	0.0795452	0.860711	4.79122e-06	3.7037e-05	0.00514482	0.0095835	2.71068e-06	1.19745e-06	2.0341e-06	0.000110477	4.79122e-06	3.7037e-05	0.00514482	0.0095835	0.89429	0.999108	0.523448	0.813325	-1
AT1G07260	0.131484	1.7267	-0.260835	-0.326819	0.208327	2.07626	-0.690461	-0.432827	0.208327	2.28459	1.59413	1.1613	0.131484	1.85818	1.59735	1.27053	0.208327	2.28459	1.59413	1.1613	0.0768424	0.349565	-0.429626	-0.106008	0.643774	3.27181e-07	0.319792	0.282623	0.465297	1.70542e-08	0.00986417	0.131206	0.465297	7.74313e-10	3.3517e-07	3.29347e-05	0.643774	3.5052e-08	3.36531e-07	1.02198e-05	0.465297	7.74313e-10	3.3517e-07	3.29347e-05	0.898823	0.999108	0.465988	0.958059	0
AT1G07280	0.385045	2.18985	-0.515724	0.446091	-0.201575	2.51804	-0.519617	0.399188	-0.201575	2.31646	1.79685	2.19604	0.385045	2.5749	2.05917	2.50526	-0.201575	2.31646	1.79685	2.19604	-0.58662	0.328188	-0.00389256	-0.0469034	0.11692	1.48789e-09	0.0317485	0.0980227	0.440788	1.39017e-10	0.0325037	0.130566	0.440788	1.26861e-10	1.05137e-08	2.52592e-10	0.11692	1.82666e-11	9.13187e-10	2.04676e-11	0.440788	1.26861e-10	1.05137e-08	2.52592e-10	0.174049	0.999108	0.996966	0.978736	0
AT1G07300	-1.21581	-0.126321	0.10951	0.8061	-1.22196	-0.0100806	0.15299	0.140677	-1.22196	-1.23204	-1.07905	-0.938371	-1.21581	-1.34214	-1.23263	-0.426526	-1.22196	-1.23204	-1.07905	-0.938371	-0.00614359	0.11624	0.0434802	-0.665423	1.85573e-06	0.583616	0.610799	0.000786395	1.3578e-06	0.969888	0.487145	0.574315	1.3578e-06	6.23156e-07	3.83878e-06	2.56171e-05	1.85573e-06	1.68853e-07	5.13609e-07	0.0283374	1.3578e-06	6.23156e-07	3.83878e-06	2.56171e-05	0.992287	0.999108	0.948428	0.335392	-1
AT1G07310	-0.847453	-1.22368	0.198332	0.425961	-0.531223	-0.933968	0.0842317	0.323882	-0.531223	-1.46519	-1.38096	-1.05708	-0.847453	-2.07113	-1.8728	-1.44684	-0.531223	-1.46519	-1.38096	-1.05708	0.316231	0.289708	-0.114101	-0.102078	1.98939e-06	5.59375e-09	0.168388	0.00866957	0.000586198	5.20518e-07	0.593676	0.0393629	0.000586198	5.06562e-11	1.12271e-10	1.5738e-08	1.98939e-06	6.63495e-14	2.87428e-13	4.70547e-11	0.000586198	5.06562e-11	1.12271e-10	1.5738e-08	0.226691	0.96973	0.767418	0.913209	0
AT1G07320	0.962966	1.37278	0.288161	0.184253	1.32229	1.43925	0.370416	0.164007	1.32229	2.76154	3.13196	3.29597	0.962966	2.33574	2.6239	2.80816	1.32229	2.76154	3.13196	3.29597	0.359325	0.0664764	0.0822546	-0.0202461	2.04318e-06	7.19082e-09	0.0778655	0.343524	9.75615e-09	3.38919e-09	0.0265404	0.390091	9.75615e-09	2.97863e-15	1.30842e-16	4.82535e-17	2.04318e-06	7.94532e-14	4.57933e-15	1.16537e-15	9.75615e-09	2.97863e-15	1.30842e-16	4.82535e-17	0.227663	0.999108	0.863982	0.988289	0
AT1G07350	0.897637	-1.37541	-0.23855	-0.734073	0.794986	-1.15624	0.474975	-0.463144	0.794986	-0.361249	0.113726	-0.349418	0.897637	-0.477777	-0.716327	-1.4504	0.794986	-0.361249	0.113726	-0.349418	-0.102651	0.219179	0.713525	0.270929	0.000849342	5.20883e-06	0.342482	0.00878759	0.00228153	5.62624e-05	0.0593836	0.0891419	0.00228153	0.13443	0.634826	0.132824	0.000849342	0.0472624	0.00342122	7.66694e-07	0.00228153	0.13443	0.634826	0.132824	0.853189	0.999108	0.16515	0.834692	0
AT1G07360	0.247616	-0.335956	-0.837244	-0.189317	0.911275	-0.330447	-0.634685	-0.77283	0.911275	0.580827	-0.0538576	-0.826688	0.247616	-0.08834	-0.925584	-1.1149	0.911275	0.580827	-0.0538576	-0.826688	0.663659	0.00550827	0.202559	-0.583513	0.200131	0.0827744	7.23474e-05	0.399998	2.23791e-05	0.0891221	0.00142401	0.000392582	2.23791e-05	0.00210519	0.767932	3.83947e-05	0.200131	0.634215	9.05548e-06	5.43046e-07	2.23791e-05	0.00210519	0.767932	3.83947e-05	0.047802	0.999108	0.663646	0.348497	0
AT1G07370	-0.227114	4.32805	-0.189391	-1.19493	0.11644	4.80793	0.0377728	-1.80792	0.11644	4.92437	4.96214	3.15423	-0.227114	4.10093	3.91154	2.71661	0.11644	4.92437	4.96214	3.15423	0.343554	0.479885	0.227164	-0.612988	0.527937	2.85832e-12	0.586906	0.00194059	0.770643	4.25534e-13	0.925001	1.77286e-05	0.770643	4.1237e-14	1.99165e-14	1.61113e-10	0.527937	1.57911e-12	2.49575e-12	2.76611e-09	0.770643	4.1237e-14	1.99165e-14	1.61113e-10	0.611794	0.999108	0.808091	0.660918	0
AT1G07380	1.36977	-1.57193	-0.139362	-0.125897	0.0500736	-1.11198	-0.357822	0.0484277	0.0500736	-1.0619	-1.41972	-1.3713	1.36977	-0.20216	-0.341522	-0.467419	0.0500736	-1.0619	-1.41972	-1.3713	-1.31969	0.459951	-0.21846	0.174325	2.13983e-05	3.38974e-06	0.630529	0.731899	0.881125	0.000295496	0.20483	0.902757	0.881125	0.00025023	5.0566e-06	7.93409e-06	2.13983e-05	0.453423	0.184688	0.0698673	0.881125	0.00025023	5.0566e-06	7.93409e-06	0.00922645	0.999108	0.767418	0.926821	1
AT1G07390	0.0521263	-0.132958	-0.977416	-0.0131554	-1.16475	0.621499	-0.747251	-0.799341	-1.16475	-0.543248	-1.2905	-2.08984	0.0521263	-0.0808317	-1.05825	-1.0714	-1.16475	-0.543248	-1.2905	-2.08984	-1.21687	0.754457	0.230165	-0.786186	0.899825	0.750427	0.00753962	0.979961	0.00189972	0.0940668	0.039207	0.0400937	0.00189972	0.116331	0.00041651	6.90679e-07	0.899825	0.823935	0.00269788	0.0023568	0.00189972	0.116331	0.00041651	6.90679e-07	0.0572125	0.962446	0.81807	0.566582	0
AT1G07400	-1.28309	-3.98706	0.585366	-0.149341	-0.60861	-4.4038	0.742507	0.207367	-0.60861	-5.01241	-4.2699	-4.06253	-1.28309	-5.27015	-4.68479	-4.83413	-0.60861	-5.01241	-4.2699	-4.06253	0.674479	-0.416736	0.157141	0.356708	0.000858762	4.05598e-11	0.0989418	0.755889	0.0941264	6.7902e-12	0.0398668	0.640178	0.0941264	8.81067e-14	1.32992e-12	3.65359e-12	0.000858762	3.72249e-14	2.23302e-13	1.15398e-13	0.0941264	8.81067e-14	1.32992e-12	3.65359e-12	0.304492	0.999108	0.882816	0.854543	-1
AT1G07410	-0.728223	0.846105	1.1604	-0.96466	-1.52941	1.98239	1.64486	-1.00962	-1.52941	0.452979	2.09784	1.08822	-0.728223	0.117882	1.27828	0.313619	-1.52941	0.452979	2.09784	1.08822	-0.801188	1.13628	0.484467	-0.0449597	0.0439683	0.0207738	0.00175988	0.0147177	9.62498e-05	4.4167e-06	4.69398e-05	0.00930583	9.62498e-05	0.18647	5.50541e-07	0.00183421	0.0439683	0.739575	0.000406556	0.338736	9.62498e-05	0.18647	5.50541e-07	0.00183421	0.209038	0.75308	0.563384	0.987563	0
AT1G07420	-0.986846	-0.236976	0.252846	0.060206	-1.36775	-0.385365	0.139887	-0.0842136	-1.36775	-1.75312	-1.61323	-1.69744	-0.986846	-1.22382	-0.970976	-0.91077	-1.36775	-1.75312	-1.61323	-1.69744	-0.380904	-0.148389	-0.112959	-0.14442	0.00100147	0.432886	0.368963	0.879358	1.97811e-05	0.18716	0.64902	0.821214	1.97811e-05	2.74625e-07	8.30462e-07	3.56323e-07	0.00100147	5.4094e-05	0.000602048	0.00108352	1.97811e-05	2.74625e-07	8.30462e-07	3.56323e-07	0.477757	0.999108	0.892459	0.944381	0
AT1G07430	-0.947629	-1.80609	-2.36919	0.097582	-1.25177	-1.58981	-2.91534	-0.0495185	-1.25177	-2.84158	-5.75693	-5.80644	-0.947629	-2.75372	-5.12292	-5.02533	-1.25177	-2.84158	-5.75693	-5.80644	-0.304139	0.216277	-0.546148	-0.1471	0.000508453	8.30615e-08	7.61385e-10	0.774422	1.52964e-05	6.86819e-07	1.87154e-11	0.887843	1.52964e-05	5.74808e-12	3.79513e-18	2.83303e-18	0.000508453	1.15033e-11	3.96617e-17	4.8774e-17	1.52964e-05	5.74808e-12	3.79513e-18	2.83303e-18	0.532732	0.999108	0.309307	0.934979	0
AT1G07440	-0.0640013	1.50874	1.07052	-0.171365	1.00943	1.70291	0.928208	-0.254028	1.00943	2.71234	3.64054	3.38652	-0.0640013	1.44474	2.51525	2.34389	1.00943	2.71234	3.64054	3.38652	1.07343	0.194169	-0.142309	-0.0826635	0.818995	1.13988e-06	0.000100623	0.579307	0.000184384	1.86525e-07	0.00051196	0.37248	0.000184384	1.06104e-11	1.96163e-14	8.64654e-14	0.818995	9.12704e-07	3.37527e-11	1.30251e-10	0.000184384	1.06104e-11	1.96163e-14	8.64654e-14	0.0161569	0.999108	0.838557	0.9671	0
AT1G07470	-0.292926	-0.563209	-0.205482	0.00699231	-0.669421	-0.300417	-0.480323	-0.331561	-0.669421	-0.969839	-1.45016	-1.78172	-0.292926	-0.856135	-1.06162	-1.05462	-0.669421	-0.969839	-1.45016	-1.78172	-0.376495	0.262791	-0.274841	-0.338554	0.353947	0.0713698	0.507561	0.987634	0.0291873	0.358089	0.116861	0.338234	0.0291873	0.00154539	1.3256e-05	6.03257e-07	0.353947	0.00455318	0.000555957	0.000573987	0.0291873	0.00154539	1.3256e-05	6.03257e-07	0.521521	0.999108	0.726727	0.827029	0
AT1G07473	-3.99809	-0.914899	-0.654245	0.401787	-3.76217	-0.785029	-0.353757	0.427169	-3.76217	-4.54719	-4.90095	-4.47378	-3.99809	-4.91299	-5.56723	-5.16545	-3.76217	-4.54719	-4.90095	-4.47378	0.235924	0.12987	0.300488	0.0253817	2.77604e-12	0.00501737	0.034827	0.264906	7.34126e-12	0.0151309	0.267292	0.217866	7.34126e-12	3.95301e-14	4.90425e-15	3.19307e-14	2.77604e-12	9.70132e-15	4.46671e-16	1.87803e-15	7.34126e-12	3.95301e-14	4.90425e-15	3.19307e-14	0.715066	0.999108	0.704856	0.992735	-1
AT1G07480	-0.482266	-0.560761	-0.684494	-0.0165795	-0.524465	-0.515443	-0.462867	0.345651	-0.524465	-1.03991	-1.50277	-1.15712	-0.482266	-1.04303	-1.72752	-1.7441	-0.524465	-1.03991	-1.50277	-1.15712	-0.0421997	0.0453182	0.221627	0.36223	0.0431288	0.0201652	0.00440405	0.962382	0.0265864	0.032786	0.0493862	0.181653	0.0265864	4.10376e-05	1.42076e-07	7.73643e-06	0.0431288	4.20842e-05	1.33779e-08	1.1012e-08	0.0265864	4.10376e-05	1.42076e-07	7.73643e-06	0.940777	0.999108	0.711614	0.726072	0
AT1G07490	-0.5022	0.259046	1.14615	0.138571	0.379037	-0.422335	0.866501	0.286408	0.379037	-0.043298	0.823203	1.10961	-0.5022	-0.243154	0.902993	1.04156	0.379037	-0.043298	0.823203	1.10961	0.881237	-0.681381	-0.279646	0.147837	0.110916	0.437699	0.000531363	0.735076	0.237507	0.19028	0.00646264	0.426542	0.237507	0.895947	0.00593686	0.000399362	0.110916	0.416084	0.00287053	0.000767573	0.237507	0.895947	0.00593686	0.000399362	0.108244	0.95197	0.726682	0.950164	0
AT1G07500	-1.08906	-2.85436	-3.67853	0.509727	-1.07422	-2.59413	-4.24708	0.785915	-1.07422	-3.66835	-7.91543	-7.12952	-1.08906	-3.94342	-7.62196	-7.11223	-1.07422	-3.66835	-7.91543	-7.12952	0.0148386	0.260229	-0.568546	0.276187	0.0393151	4.97749e-06	9.65857e-08	0.411055	0.0400978	2.00009e-05	9.52459e-09	0.169158	0.0400978	3.43783e-08	9.14397e-15	7.64687e-14	0.0393151	1.04999e-08	2.1014e-14	8.09513e-14	0.0400978	3.43783e-08	9.14397e-15	7.64687e-14	0.992707	0.999108	0.657038	0.941077	-1
AT1G07510	-0.809777	-0.792628	-0.587214	0.139444	-1.58912	-0.664985	-0.777127	0.437434	-1.58912	-2.25411	-3.03123	-2.5938	-0.809777	-1.6024	-2.18962	-2.05017	-1.58912	-2.25411	-3.03123	-2.5938	-0.779344	0.127643	-0.189912	0.29799	0.000944512	0.001218	0.0110602	0.631133	1.03219e-07	0.00558122	0.00130555	0.0783068	1.03219e-07	7.84895e-11	1.52334e-13	3.52589e-12	0.000944512	4.39613e-08	1.04312e-10	3.58517e-10	1.03219e-07	7.84895e-11	1.52334e-13	3.52589e-12	0.0553108	0.999108	0.753202	0.780071	0
AT1G07520	0.716578	0.389084	-0.167688	-0.413181	-0.239007	-0.0834437	0.0597444	0.3661	-0.239007	-0.322451	-0.262706	0.103394	0.716578	1.10566	0.937974	0.524793	-0.239007	-0.322451	-0.262706	0.103394	-0.955584	-0.472528	0.227432	0.779281	0.0133386	0.182629	0.561863	0.197923	0.433174	0.804164	0.855169	0.244178	0.433174	0.237084	0.318923	0.701645	0.0133386	0.000190627	0.000880941	0.045416	0.433174	0.237084	0.318923	0.701645	0.0562079	0.999108	0.760137	0.408814	0
AT1G07530	-0.888926	-1.40073	-0.993196	0.254021	-1.45756	-1.23476	-0.486386	0.328482	-1.45756	-2.69232	-3.17871	-2.85023	-0.888926	-2.28966	-3.28285	-3.02883	-1.45756	-2.69232	-3.17871	-2.85023	-0.568633	0.165971	0.50681	0.0744604	1.37087e-05	1.29322e-08	2.79123e-06	0.20216	4.60979e-09	1.14433e-07	0.00671072	0.0834619	4.60979e-09	1.37245e-14	2.82396e-16	2.40193e-15	1.37087e-05	3.30708e-13	1.71573e-16	7.68031e-16	4.60979e-09	1.37245e-14	2.82396e-16	2.40193e-15	0.0667611	0.999108	0.155684	0.956981	0
AT1G07570	-0.994979	0.660493	-0.54681	0.61087	-0.680313	0.808084	0.0116669	0.693728	-0.680313	0.12777	0.139437	0.833165	-0.994979	-0.334486	-0.881295	-0.270425	-0.680313	0.12777	0.139437	0.833165	0.314665	0.147591	0.558476	0.0828576	1.07771e-05	0.00130139	0.00533842	0.00469908	0.000805318	0.000165913	0.959249	0.00133201	0.000805318	0.504124	0.440559	4.34547e-05	1.07771e-05	0.0686926	2.24089e-05	0.126268	0.000805318	0.504124	0.440559	4.34547e-05	0.376614	0.999108	0.154732	0.956012	0
AT1G07590	0.390179	-0.429259	0.4212	-0.238347	0.410843	-0.189519	0.165335	-0.389538	0.410843	0.221323	0.386659	-0.00287955	0.390179	-0.0390796	0.382121	0.143774	0.410843	0.221323	0.386659	-0.00287955	0.0206634	0.23974	-0.255865	-0.151191	0.275068	0.236027	0.222849	0.582035	0.255478	0.630578	0.665636	0.322877	0.255478	0.523023	0.232403	0.993288	0.275068	0.912921	0.234493	0.657366	0.255478	0.523023	0.232403	0.993288	0.982692	0.999108	0.783077	0.955708	0
AT1G07600	1.02996	0.209845	4.04145	0.921204	2.38627	-0.486814	3.01997	0.727984	2.38627	1.89946	4.91943	5.64742	1.02996	1.23981	5.28126	6.20246	2.38627	1.89946	4.91943	5.64742	1.35631	-0.696659	-1.02148	-0.19322	0.00167448	0.538688	1.78347e-12	0.00775662	1.78912e-08	0.128136	4.3333e-10	0.0295585	1.78912e-08	3.64717e-07	3.87318e-15	2.66002e-16	0.00167448	0.000150234	1.08308e-15	4.45087e-17	1.78912e-08	3.64717e-07	3.87318e-15	2.66002e-16	0.0148943	0.951149	0.101597	0.927561	1
AT1G07610	1.71689	-1.39761	3.19603	0.751861	2.42905	-1.32678	1.93387	0.367072	2.42905	1.10227	3.03615	3.40322	1.71689	0.319275	3.5153	4.26717	2.42905	1.10227	3.03615	3.40322	0.712164	0.0708354	-1.26216	-0.384789	0.000107779	0.00103173	1.13986e-08	0.0895705	7.52594e-07	0.00173359	2.4155e-05	0.426492	7.52594e-07	0.00488072	6.42642e-09	7.72135e-10	0.000107779	0.404193	4.50185e-10	1.02429e-11	7.52594e-07	0.00488072	6.42642e-09	7.72135e-10	0.327517	0.999108	0.116481	0.860528	1
AT1G07615	0.175943	-0.338404	-0.0732307	-0.307487	-0.622299	0.138083	-1.0207	-0.865818	-0.622299	-0.484216	-1.50491	-2.37073	0.175943	-0.162461	-0.235692	-0.543179	-0.622299	-0.484216	-1.50491	-2.37073	-0.798242	0.476487	-0.947466	-0.558331	0.451447	0.139761	0.755362	0.228597	0.00624955	0.580832	5.16598e-05	0.000653492	0.00624955	0.0242785	5.68036e-08	1.17692e-11	0.451447	0.450674	0.251994	0.0103096	0.00624955	0.0242785	5.68036e-08	1.17692e-11	0.0432628	0.960858	0.0311568	0.481967	0
AT1G07630	0.51085	0.682176	-0.444902	0.639498	-0.303915	0.854348	0.546805	0.669473	-0.303915	0.550433	1.09724	1.76671	0.51085	1.19303	0.748124	1.38762	-0.303915	0.550433	1.09724	1.76671	-0.814765	0.172172	0.991707	0.0299755	0.0898012	0.0251502	0.128587	0.0517263	0.332341	0.00592619	0.066107	0.0367829	0.332341	0.0532689	0.000294207	4.51488e-07	0.0898012	0.000142637	0.00851769	1.65242e-05	0.332341	0.0532689	0.000294207	4.51488e-07	0.121874	0.999108	0.0969241	0.990629	0
AT1G07640	0.410269	0.0939232	0.836981	0.556009	1.34072	0.370429	0.392515	-0.0262478	1.34072	1.71115	2.10367	2.07742	0.410269	0.504192	1.34117	1.89718	1.34072	1.71115	2.10367	2.07742	0.930453	0.276506	-0.444466	-0.582257	0.174471	0.785299	0.00557231	0.0923198	5.03367e-05	0.232111	0.189876	0.951114	5.03367e-05	9.2713e-07	2.38238e-08	2.88295e-08	0.174471	0.0746078	2.61311e-05	1.41657e-07	5.03367e-05	9.2713e-07	2.38238e-08	2.88295e-08	0.0760018	0.999108	0.512442	0.623475	0
AT1G07645	-1.81744	-1.33336	-2.73966	-0.60139	-0.721409	-1.61139	-4.73996	0.74101	-0.721409	-2.3328	-7.07277	-6.33175	-1.81744	-3.15079	-5.89045	-6.49184	-0.721409	-2.3328	-7.07277	-6.33175	1.09603	-0.278035	-2.00031	1.3424	2.93736e-06	0.000177968	4.05617e-09	0.0926173	0.0255303	1.82318e-05	1.54833e-13	0.0322869	0.0255303	2.01543e-08	6.9507e-18	5.57564e-17	2.93736e-06	8.83872e-11	2.51294e-16	3.55052e-17	0.0255303	2.01543e-08	6.9507e-18	5.57564e-17	0.0540368	0.999108	0.00176492	0.17149	-1
AT1G07650	0.123828	-0.535696	0.479803	1.55888	-0.876276	-0.385297	0.557595	1.12216	-0.876276	-1.26157	-0.703978	0.418184	0.123828	-0.411869	0.0679343	1.62681	-0.876276	-1.26157	-0.703978	0.418184	-1.0001	0.1504	0.0777921	-0.436719	0.736867	0.119109	0.146781	0.000106727	0.0100357	0.275104	0.0968417	0.0025517	0.0100357	0.000282334	0.0259101	0.176875	0.736867	0.197077	0.832342	9.77107e-06	0.0100357	0.000282334	0.0259101	0.176875	0.0910853	0.999108	0.94233	0.778808	0
AT1G07660	-0.461396	-0.140466	-0.126642	0.316037	0.29711	-0.335056	-0.387059	0.338183	0.29711	-0.0379457	-0.425004	-0.0868212	-0.461396	-0.601862	-0.728504	-0.412467	0.29711	-0.0379457	-0.425004	-0.0868212	0.758506	-0.19459	-0.260416	0.022146	0.0304025	0.542829	0.554543	0.183189	0.164655	0.120807	0.065111	0.139942	0.164655	0.864102	0.0310754	0.662757	0.0304025	0.00378436	0.000559457	0.0347323	0.164655	0.864102	0.0310754	0.662757	0.0411812	0.999108	0.604413	0.990262	0
AT1G07670	0.573567	-0.314042	0.568886	-0.571712	-0.998875	-0.595128	1.33697	-0.451939	-0.998875	-1.594	-0.257034	-0.708973	0.573567	0.259524	0.82841	0.256698	-0.998875	-1.594	-0.257034	-0.708973	-1.57244	-0.281085	0.768083	0.119773	0.0784474	0.356779	0.0729263	0.111671	0.0026649	0.0714477	0.000161448	0.203899	0.0026649	8.94849e-06	0.393504	0.0192775	0.0784474	0.402128	0.00729186	0.386215	0.0026649	8.94849e-06	0.393504	0.0192775	0.00741784	0.999108	0.253671	0.962416	0
AT1G07690	-0.115686	0.381213	3.52872	-0.520017	-0.408382	0.607372	2.73314	-1.20094	-0.408382	0.19899	2.93213	1.73119	-0.115686	0.265527	3.79425	3.27423	-0.408382	0.19899	2.93213	1.73119	-0.292697	0.226159	-0.795579	-0.680925	0.711246	0.197003	4.7904e-12	0.102569	0.160826	0.0381973	5.76386e-10	0.000289836	0.160826	0.481852	2.35224e-11	3.29119e-07	0.711246	0.331836	1.46305e-13	2.73767e-12	0.160826	0.481852	2.35224e-11	3.29119e-07	0.607127	0.999108	0.173736	0.513612	0
AT1G07700	-0.204349	-0.282036	-0.142607	0.412607	-0.351684	-0.571477	0.852598	0.574834	-0.351684	-0.923161	-0.0705627	0.504271	-0.204349	-0.486384	-0.628991	-0.216385	-0.351684	-0.923161	-0.0705627	0.504271	-0.147335	-0.289441	0.995205	0.162227	0.480841	0.33241	0.617058	0.186426	0.21503	0.043215	0.00288286	0.0534586	0.21503	0.000938056	0.79156	0.0493112	0.480841	0.0643777	0.0159286	0.393702	0.21503	0.000938056	0.79156	0.0493112	0.804038	0.999108	0.0694219	0.933871	0
AT1G07702	0.272226	0.0851566	-0.749455	-0.424114	0.275904	0.25853	-0.217733	-0.128178	0.275904	0.534434	0.316701	0.188523	0.272226	0.357383	-0.392072	-0.816186	0.275904	0.534434	0.316701	0.188523	0.00367779	0.173373	0.531723	0.295936	0.217647	0.731025	0.000971107	0.077066	0.214357	0.254063	0.326951	0.628574	0.214357	0.0109515	0.11479	0.346238	0.217647	0.082497	0.0511326	0.000221764	0.214357	0.0109515	0.11479	0.346238	0.996213	0.999108	0.237938	0.766597	0
AT1G07705	1.01651	0.231384	-0.608094	-0.75834	-0.105495	0.532874	-0.134324	-0.651283	-0.105495	0.427379	0.293055	-0.358228	1.01651	1.24789	0.6398	-0.11854	-0.105495	0.427379	0.293055	-0.358228	-1.122	0.30149	0.473769	0.107057	0.000470589	0.422002	0.0232334	0.0111831	0.736329	0.0533294	0.647257	0.024827	0.736329	0.096921	0.241219	0.149114	0.000470589	2.34851e-05	0.0123459	0.635404	0.736329	0.096921	0.241219	0.149114	0.0194403	0.999108	0.425794	0.95884	1
AT1G07710	-0.758519	-0.405715	1.00254	-0.475286	-1.36301	0.239926	-0.0426179	0.144898	-1.36301	-1.12308	-1.1657	-1.0208	-0.758519	-1.16423	-0.161691	-0.636977	-1.36301	-1.12308	-1.1657	-1.0208	-0.604489	0.64564	-1.04516	0.620184	0.0729989	0.3592	0.0165355	0.330142	0.00171484	0.611355	0.931454	0.789537	0.00171484	0.00613431	0.00402313	0.0101551	0.0729989	0.00477863	0.68249	0.0974637	0.00171484	0.00613431	0.00402313	0.0101551	0.444424	0.999108	0.23003	0.741316	0
AT1G07720	-0.16068	-0.167921	0.687579	1.01516	0.258195	0.170082	0.482124	0.420062	0.258195	0.428277	0.910402	1.33046	-0.16068	-0.328601	0.358978	1.37414	0.258195	0.428277	0.910402	1.33046	0.418876	0.338003	-0.205455	-0.595096	0.629067	0.626961	0.0251573	0.00347665	0.438516	0.626212	0.119538	0.219503	0.438516	0.148146	0.00255111	4.52052e-05	0.629067	0.264348	0.207001	3.08094e-05	0.438516	0.148146	0.00255111	4.52052e-05	0.4766	0.999108	0.809128	0.631259	0
AT1G07725	-2.06999	-0.10932	-0.148373	0.441509	-2.00672	-0.133713	-0.400172	0.407815	-2.00672	-2.14043	-2.5406	-2.13279	-2.06999	-2.17931	-2.32768	-1.88617	-2.00672	-2.14043	-2.5406	-2.13279	0.0632693	-0.0243928	-0.251799	-0.0336938	5.10568e-09	0.696826	0.556693	0.109281	6.95633e-09	0.632187	0.105885	0.1302	6.95633e-09	8.23691e-10	2.26073e-11	6.46733e-10	5.10568e-09	6.54499e-10	1.31827e-10	6.51429e-09	6.95633e-09	8.23691e-10	2.26073e-11	6.46733e-10	0.911914	0.999108	0.681943	0.986041	-1
AT1G07728	-1.90309	-0.677234	-0.30276	0.217818	-2.64198	-0.0597074	-0.161122	-0.274351	-2.64198	-2.70168	-2.86281	-3.13716	-1.90309	-2.58032	-2.88308	-2.66526	-2.64198	-2.70168	-2.86281	-3.13716	-0.738888	0.617526	0.141638	-0.492168	8.99288e-06	0.0687618	0.406975	0.636775	4.65076e-08	0.894165	0.687979	0.526467	4.65076e-08	1.36344e-08	3.6746e-09	6.60938e-10	8.99288e-06	3.31821e-08	3.3997e-09	1.36705e-08	4.65076e-08	1.36344e-08	3.6746e-09	6.60938e-10	0.261051	0.999108	0.896019	0.767907	-1
AT1G07730	-0.564651	-0.261995	-0.153657	-0.780136	-1.17801	0.0040802	-0.49583	-0.470865	-1.17801	-1.17393	-1.66976	-2.14062	-0.564651	-0.826646	-0.980303	-1.76044	-1.17801	-1.17393	-1.66976	-2.14062	-0.613356	0.266075	-0.342172	0.309272	0.234272	0.612283	0.752922	0.133341	0.0121432	0.994543	0.296255	0.375414	0.0121432	0.00940093	0.000383782	1.86217e-05	0.234272	0.0617833	0.0245634	0.000211253	0.0121432	0.00940093	0.000383782	1.86217e-05	0.488715	0.999108	0.781909	0.919777	0
AT1G07740	-0.292564	-0.157039	-0.608203	-0.0490721	-0.798154	0.00132287	-1.03917	-0.530759	-0.798154	-0.796831	-1.83601	-2.36676	-0.292564	-0.449602	-1.05781	-1.10688	-0.798154	-0.796831	-1.83601	-2.36676	-0.50559	0.158361	-0.430971	-0.481687	0.381154	0.664778	0.0554382	0.915935	0.0141489	0.997772	0.00198552	0.130545	0.0141489	0.0108907	8.89083e-07	1.21285e-08	0.381154	0.14164	0.000964283	0.000596833	0.0141489	0.0108907	8.89083e-07	1.21285e-08	0.398487	0.999108	0.569396	0.737615	0
AT1G07745	-0.976537	0.00374099	-0.606783	0.0754219	-0.770236	-0.335068	-0.333132	-0.129474	-0.770236	-1.1053	-1.43844	-1.56791	-0.976537	-0.972796	-1.57958	-1.50416	-0.770236	-1.1053	-1.43844	-1.56791	0.206301	-0.338809	0.273651	-0.204896	0.000375516	0.990562	0.0165208	0.830015	0.00311442	0.202938	0.191914	0.680774	0.00311442	4.76132e-05	9.35688e-07	2.27799e-07	0.000375516	0.000230364	2.1564e-07	4.63631e-07	0.00311442	4.76132e-05	9.35688e-07	2.27799e-07	0.690161	0.999108	0.659973	0.89323	0
AT1G07747	-0.636135	0.0381751	0.423924	0.189518	0.167193	-0.242524	0.501216	-0.381259	0.167193	-0.0753311	0.425885	0.0446257	-0.636135	-0.59796	-0.174036	0.0154826	0.167193	-0.0753311	0.425885	0.0446257	0.803328	-0.280699	0.0772918	-0.570778	0.144573	0.941889	0.321497	0.737418	0.737647	0.616566	0.250367	0.445299	0.737647	0.868446	0.286266	0.915228	0.144573	0.142309	0.667469	0.970547	0.737647	0.868446	0.286266	0.915228	0.304151	0.999108	0.957073	0.773427	0
AT1G07750	0.581905	-0.999769	-0.175762	0.461954	0.88564	-0.425569	-0.238478	0.679447	0.88564	0.46007	0.221592	0.901039	0.581905	-0.417864	-0.593626	-0.131672	0.88564	0.46007	0.221592	0.901039	0.303734	0.5742	-0.0627167	0.217493	0.0299316	0.000475802	0.511932	0.116745	0.0013025	0.116977	0.383228	0.0172216	0.0013025	0.0682838	0.368567	0.000629776	0.0299316	0.0960689	0.0172242	0.590257	0.0013025	0.0682838	0.368567	0.000629776	0.553054	0.95197	0.940741	0.890594	0
AT1G07770	1.24731	0.85667	-0.147418	-0.156349	1.1877	0.759019	-0.0853757	-0.434792	1.1877	1.94672	1.86135	1.42655	1.24731	2.10398	1.95656	1.80021	1.1877	1.94672	1.86135	1.42655	-0.0596099	-0.0976509	0.0620424	-0.278442	1.87813e-09	1.04688e-06	0.292104	0.342358	3.51596e-09	6.67476e-06	0.573454	0.00483665	3.51596e-09	9.67018e-14	1.43241e-13	2.90095e-11	1.87813e-09	2.38952e-14	5.69953e-14	2.96622e-13	3.51596e-09	9.67018e-14	1.43241e-13	2.90095e-11	0.846199	0.999108	0.881009	0.61717	1
AT1G07790	1.57143	-0.100896	-0.0878583	-0.481121	2.28129	-0.146253	-0.445338	-0.459537	2.28129	2.13504	1.6897	1.23017	1.57143	1.47053	1.38267	0.901552	2.28129	2.13504	1.6897	1.23017	0.709867	-0.0453573	-0.357479	0.0215836	2.7909e-07	0.71032	0.724702	0.0683884	3.91475e-10	0.584193	0.0616768	0.0743916	3.91475e-10	4.39388e-10	2.36099e-08	3.85893e-06	2.7909e-07	3.40239e-07	7.00139e-07	0.000217584	3.91475e-10	4.39388e-10	2.36099e-08	3.85893e-06	0.0911552	0.999108	0.511438	0.991537	1
AT1G07795	-0.373127	-0.158202	2.37504	-0.55624	0.0223434	-0.0558551	1.36214	-0.352639	0.0223434	-0.0335118	1.32863	0.975989	-0.373127	-0.531329	1.84371	1.28747	0.0223434	-0.0335118	1.32863	0.975989	0.39547	0.102347	-1.0129	0.203601	0.24902	0.656579	3.52853e-08	0.115276	0.954479	0.885927	0.00010562	0.323959	0.954479	0.920936	6.50556e-05	0.00165297	0.24902	0.0777928	6.51405e-07	9.34168e-05	0.954479	0.920936	6.50556e-05	0.00165297	0.514614	0.999108	0.11309	0.922077	0
AT1G07810	1.23944	0.0754649	0.065395	-0.289681	-0.823597	0.225313	0.557386	-0.786878	-0.823597	-0.598284	-0.0408982	-0.827776	1.23944	1.31491	1.3803	1.09062	-0.823597	-0.598284	-0.0408982	-0.827776	-2.06304	0.149849	0.491991	-0.497197	0.00143638	0.863795	0.868612	0.520288	0.0258268	0.584818	0.130975	0.0472063	0.0258268	0.0888083	0.91104	0.0168595	0.00143638	0.000499997	0.000244711	0.00233857	0.0258268	0.0888083	0.91104	0.0168595	0.00263177	0.999108	0.569396	0.767907	1
AT1G07820	1.52918	-0.118656	0.320467	0.00865838	2.0275	-0.198172	0.529595	-0.295677	2.0275	1.82933	2.35892	2.06324	1.52918	1.41053	1.731	1.73965	2.0275	1.82933	2.35892	2.06324	0.498314	-0.0795169	0.209128	-0.304335	1.32648e-08	0.578273	0.0914775	0.975699	7.60324e-11	0.334931	0.00724991	0.161923	7.60324e-11	1.51336e-10	7.07719e-13	1.03e-11	1.32648e-08	1.94698e-08	3.32861e-10	2.96081e-10	7.60324e-11	1.51336e-10	7.07719e-13	1.03e-11	0.146677	0.999108	0.659276	0.716797	1
AT1G07830	0.903533	0.724309	-1.31752	-0.994473	1.23228	0.497441	-0.584338	-1.07101	1.23228	1.72972	1.14538	0.0743751	0.903533	1.62784	0.310324	-0.684148	1.23228	1.72972	1.14538	0.0743751	0.328744	-0.226867	0.733179	-0.0765323	2.25489e-06	4.96799e-05	5.33805e-09	1.88537e-06	1.23079e-08	0.00269285	0.000516156	5.85722e-07	1.23079e-08	8.40591e-12	1.40745e-08	0.616198	2.25489e-06	2.97296e-11	0.0344296	4.00552e-05	1.23079e-08	8.40591e-12	1.40745e-08	0.616198	0.244817	0.999108	0.0182975	0.947703	0
AT1G07840	0.858832	-0.0553359	-0.998608	-0.859992	0.706383	-0.106922	-1.50599	-1.22432	0.706383	0.599462	-0.906527	-2.13085	0.858832	0.803496	-0.195111	-1.0551	0.706383	0.599462	-0.906527	-2.13085	-0.152449	-0.0515856	-0.507381	-0.364333	6.9103e-05	0.806339	9.11936e-06	0.0001637	0.000527747	0.6225	1.86544e-08	1.53286e-06	0.000527747	0.00179633	1.42756e-05	4.9547e-12	6.9103e-05	8.61538e-05	0.270185	1.58263e-06	0.000527747	0.00179633	1.42756e-05	4.9547e-12	0.699341	0.999108	0.199084	0.637035	0
AT1G07860	-0.00656381	-0.365978	0.365232	-0.495613	0.176427	-0.248932	0.455697	0.407871	0.176427	-0.0725054	0.383192	0.791063	-0.00656381	-0.372541	-0.00730927	-0.502922	0.176427	-0.0725054	0.383192	0.791063	0.18299	0.117046	0.090465	0.903484	0.994287	0.666803	0.641694	0.599523	0.844532	0.779995	0.575816	0.662528	0.844532	0.92878	0.592855	0.256724	0.994287	0.613957	0.991793	0.470439	0.844532	0.92878	0.592855	0.256724	0.916147	0.999108	0.973388	0.805921	0
AT1G07870	0.436086	-1.13843	-0.202394	0.515295	0.435878	-1.23584	-0.304861	0.45692	0.435878	-0.799962	-1.10482	-0.647904	0.436086	-0.702348	-0.904741	-0.389447	0.435878	-0.799962	-1.10482	-0.647904	-0.000207605	-0.0974069	-0.102468	-0.0583748	0.0807985	5.00769e-05	0.413871	0.0590518	0.0794189	1.8568e-05	0.222669	0.0871349	0.0794189	0.00127243	2.90425e-05	0.00613013	0.0807985	0.00403366	0.000317601	0.0864741	0.0794189	0.00127243	2.90425e-05	0.00613013	0.999841	0.999108	0.888135	0.975189	0
AT1G07890	1.9417	1.72302	1.33957	0.314482	2.51096	1.63644	1.47046	0.0312055	2.51096	4.14739	5.61785	5.64905	1.9417	3.66471	5.00429	5.31877	2.51096	4.14739	5.61785	5.64905	0.569256	-0.0865798	0.130885	-0.283276	4.49534e-09	3.84107e-08	1.89653e-06	0.232426	3.87717e-11	9.80574e-08	5.07707e-07	0.924096	3.87717e-11	6.99612e-16	1.12868e-18	8.41542e-19	4.49534e-09	7.43888e-15	1.15101e-17	3.26924e-18	3.87717e-11	6.99612e-16	1.12868e-18	8.41542e-19	0.165383	0.999108	0.839104	0.794755	1
AT1G07901	0.255978	-0.131346	-1.44356	-0.0741813	0.0511682	-0.829355	-0.567578	-0.136415	0.0511682	-0.778186	-1.34576	-1.48218	0.255978	0.124631	-1.31893	-1.39311	0.0511682	-0.778186	-1.34576	-1.48218	-0.204809	-0.698008	0.875982	-0.0622338	0.430021	0.710588	3.8914e-05	0.864592	0.891516	0.0100218	0.0676537	0.729877	0.891516	0.0100185	4.40614e-05	1.17011e-05	0.430021	0.683388	5.75269e-05	2.77383e-05	0.891516	0.0100185	4.40614e-05	1.17011e-05	0.753483	0.951149	0.166884	0.977866	0
AT1G07910	-0.734853	-0.533051	-0.645242	-0.401088	-1.16908	-0.330709	-0.346728	-0.177764	-1.16908	-1.49979	-1.84652	-2.02428	-0.734853	-1.2679	-1.91315	-2.31423	-1.16908	-1.49979	-1.84652	-2.02428	-0.434229	0.202343	0.298513	0.223324	0.000551525	0.00904781	0.00169585	0.0668487	1.19304e-06	0.103437	0.0794309	0.43902	1.19304e-06	9.17409e-09	1.43502e-10	2.39485e-11	0.000551525	1.80197e-07	7.70753e-11	1.76504e-12	1.19304e-06	9.17409e-09	1.43502e-10	2.39485e-11	0.219804	0.999108	0.50793	0.823243	0
AT1G07920	0.812114	0.100857	-0.493496	-0.571655	0.935373	0.498943	-0.485254	-0.446423	0.935373	1.43432	0.949062	0.502639	0.812114	0.912971	0.419476	-0.152179	0.935373	1.43432	0.949062	0.502639	0.123259	0.398086	0.00824142	0.125232	0.000137564	0.639905	0.010764	0.00763034	1.93079e-05	0.012169	0.0127822	0.0311067	1.93079e-05	1.2459e-08	7.66236e-06	0.00631273	0.000137564	1.7009e-05	0.0205785	0.389407	1.93079e-05	1.2459e-08	7.66236e-06	0.00631273	0.760428	0.962446	0.990501	0.920863	0
AT1G07930	1.76883	0.445451	-0.476861	-0.670078	1.91598	0.735249	-0.558846	-0.661439	1.91598	2.65122	2.09238	1.43094	1.76883	2.21428	1.73742	1.06734	1.91598	2.65122	2.09238	1.43094	0.147146	0.289798	-0.081985	0.00863929	5.01018e-10	0.0189974	0.0105043	0.00149987	9.80292e-11	0.000301841	0.00349878	0.00141756	9.80292e-11	5.15968e-14	3.40183e-12	4.92821e-09	5.01018e-10	1.87681e-12	1.39876e-10	7.49208e-07	9.80292e-11	5.15968e-14	3.40183e-12	4.92821e-09	0.698961	0.999108	0.880286	0.99458	1
AT1G07940	0.846396	0.147422	-1.06893	0.171999	0.981752	0.550735	-0.71933	-0.266103	0.981752	1.53249	0.813157	0.547054	0.846396	0.993818	-0.0751114	0.0968875	0.981752	1.53249	0.813157	0.547054	0.135356	0.403313	0.3496	-0.438102	0.00167566	0.603435	0.000135536	0.588384	0.00033	0.0354023	0.00597006	0.360698	0.00033	4.90222e-07	0.0012835	0.0224023	0.00167566	0.00019976	0.756408	0.683413	0.00033	4.90222e-07	0.0012835	0.0224023	0.80536	0.999108	0.558803	0.681942	0
AT1G07950	1.00593	0.181166	-0.64569	-0.611557	0.754151	-0.118159	0.0372578	-0.659178	0.754151	0.635992	0.67325	0.0140714	1.00593	1.18709	0.541403	-0.0701542	0.754151	0.635992	0.67325	0.0140714	-0.251776	-0.299325	0.682948	-0.0476216	0.000448893	0.533575	0.0150487	0.0366893	0.00536039	0.699179	0.905005	0.0213414	0.00536039	0.013369	0.00804751	0.957101	0.000448893	3.70297e-05	0.0293408	0.77811	0.00536039	0.013369	0.00804751	0.957101	0.636614	0.999108	0.213043	0.980906	1
AT1G07960	0.576102	0.537804	-0.472311	-0.668583	0.239869	0.268474	-0.15097	-0.691833	0.239869	0.508343	0.357373	-0.33446	0.576102	1.11391	0.641595	-0.0269884	0.239869	0.508343	0.357373	-0.33446	-0.336233	-0.26933	0.321341	-0.0232501	0.0628526	0.0857945	0.117068	0.0480779	0.471134	0.417144	0.651496	0.0360343	0.471134	0.082487	0.208675	0.236534	0.0628526	0.000418095	0.0256048	0.927105	0.471134	0.082487	0.208675	0.236534	0.576029	0.999108	0.670163	0.992963	0
AT1G07970	-0.0949807	-0.111139	-0.647415	-1.18397	-0.848292	-0.0975318	-0.907666	-0.079876	-0.848292	-0.945824	-1.85349	-1.93337	-0.0949807	-0.206119	-0.853534	-2.03751	-0.848292	-0.945824	-1.85349	-1.93337	-0.753311	0.0136069	-0.260251	1.1041	0.783092	0.758171	0.0356785	0.000930545	0.00740075	0.791254	0.00460759	0.848973	0.00740075	0.00227865	4.47894e-07	2.18799e-07	0.783092	0.493925	0.0045583	9.47849e-08	0.00740075	0.00227865	4.47894e-07	2.18799e-07	0.174536	0.999108	0.750014	0.278914	0
AT1G07980	-0.843034	-0.266937	-0.721839	-0.308847	-0.544896	-0.441105	-1.17064	-0.149253	-0.544896	-0.986	-2.15664	-2.30589	-0.843034	-1.10997	-1.83181	-2.14066	-0.544896	-0.986	-2.15664	-2.30589	0.298139	-0.174168	-0.448801	0.159594	0.00322662	0.357545	0.00908934	0.335188	0.0479091	0.118167	0.000116518	0.660006	0.0479091	0.000456407	3.68408e-09	1.05252e-09	0.00322662	0.000128173	6.95294e-08	4.32074e-09	0.0479091	0.000456407	3.68408e-09	1.05252e-09	0.580141	0.999108	0.465147	0.934979	0
AT1G07985	-1.07857	-0.828027	-2.52209	0.661762	-0.614169	-0.76813	-2.05751	0.807673	-0.614169	-1.3823	-3.43981	-2.63214	-1.07857	-1.90659	-4.42869	-3.76693	-0.614169	-1.3823	-3.43981	-2.63214	0.464398	0.0598968	0.464579	0.145911	9.45294e-06	0.000267725	6.21168e-12	0.00438377	0.00385905	0.000619457	2.95813e-10	0.000617566	0.00385905	8.58695e-08	1.49438e-15	3.33264e-13	9.45294e-06	2.91329e-10	1.55708e-17	2.77861e-16	0.00385905	8.58695e-08	1.49438e-15	3.33264e-13	0.209596	0.999108	0.287705	0.911926	-1
AT1G07990	-0.145077	-0.851257	-0.355763	0.285448	-0.891178	-0.920719	-0.252416	0.499522	-0.891178	-1.8119	-2.06431	-1.56479	-0.145077	-0.996334	-1.3521	-1.06665	-0.891178	-1.8119	-2.06431	-1.56479	-0.746101	-0.0694622	0.103347	0.214074	0.519667	0.00026915	0.0895186	0.242416	0.000127352	0.000115827	0.2433	0.0294563	0.000127352	1.1477e-09	7.08157e-11	1.22653e-08	0.519667	2.0795e-05	1.63236e-07	6.17993e-06	0.000127352	1.1477e-09	7.08157e-11	1.22653e-08	0.0478294	0.999108	0.86754	0.851203	0
AT1G08000	0.599707	-0.139647	-0.674509	-0.165217	0.891978	0.269234	-0.787044	-0.421752	0.891978	1.16121	0.374169	-0.0475833	0.599707	0.46006	-0.214448	-0.379665	0.891978	1.16121	0.374169	-0.0475833	0.292272	0.408881	-0.112535	-0.256535	0.00438263	0.529475	0.00141825	0.503876	6.91476e-05	0.201037	0.000330795	0.0536483	6.91476e-05	1.0094e-06	0.0482559	0.807809	0.00438263	0.0187549	0.250679	0.0434184	6.91476e-05	1.0094e-06	0.0482559	0.807809	0.445366	0.96973	0.844278	0.786448	0
AT1G08010	0.843808	-0.0183568	-0.0376619	0.233134	0.969743	0.0459246	-0.256992	-0.112622	0.969743	1.01567	0.758676	0.646053	0.843808	0.825451	0.787789	1.02092	0.969743	1.01567	0.758676	0.646053	0.125936	0.0642814	-0.219331	-0.345756	1.67561e-05	0.928739	0.835404	0.227719	1.87172e-06	0.82003	0.129725	0.579579	1.87172e-06	4.81196e-07	2.78943e-05	0.000188914	1.67561e-05	1.15381e-05	1.72292e-05	3.5646e-07	1.87172e-06	4.81196e-07	2.78943e-05	0.000188914	0.719117	0.999108	0.585224	0.600089	0
AT1G08030	0.305093	-0.86655	-0.336653	0.459155	-1.32947	-0.586766	-0.140712	0.00265118	-1.32947	-1.91624	-2.05695	-2.0543	0.305093	-0.561457	-0.89811	-0.438955	-1.32947	-1.91624	-2.05695	-2.0543	-1.63457	0.279783	0.195941	-0.456504	0.238041	0.00129719	0.177308	0.103231	6.65355e-06	0.024012	0.607769	0.994245	6.65355e-06	9.38241e-09	1.96716e-09	1.98175e-09	0.238041	0.0213617	0.00044312	0.0602819	6.65355e-06	9.38241e-09	1.96716e-09	1.98175e-09	0.000876198	0.999108	0.770143	0.660918	0
AT1G08040	-0.514527	-0.7245	-0.350663	-0.422686	-1.79118	-0.600809	0.00649974	-0.228626	-1.79118	-2.39199	-2.38549	-2.61412	-0.514527	-1.23903	-1.58969	-2.01238	-1.79118	-2.39199	-2.38549	-2.61412	-1.27666	0.123691	0.357162	0.19406	0.154271	0.045829	0.321724	0.305632	1.17694e-05	0.0994852	0.988713	0.594475	1.17694e-05	7.31395e-08	5.9898e-08	1.17373e-08	0.154271	0.000640905	2.93167e-05	9.75567e-07	1.17694e-05	7.31395e-08	5.9898e-08	1.17373e-08	0.0421968	0.999108	0.68643	0.939119	0
AT1G08050	-1.99661	-2.43719	2.12501	0.271674	-2.26415	-2.31778	1.20974	0.390063	-2.26415	-4.58192	-3.37218	-2.98212	-1.99661	-4.4338	-2.30878	-2.03711	-2.26415	-4.58192	-3.37218	-2.98212	-0.267541	0.119414	-0.915271	0.118389	1.26917e-07	4.90223e-09	4.81213e-08	0.430975	1.23448e-08	1.2574e-08	0.000142517	0.222171	1.23448e-08	7.22452e-15	1.71795e-12	1.98525e-11	1.26917e-07	1.44061e-14	2.79484e-09	2.56819e-08	1.23448e-08	7.22452e-15	1.71795e-12	1.98525e-11	0.644849	0.999108	0.116025	0.957646	-1
AT1G08060	-0.182771	-0.848061	-0.53188	-0.560724	-0.9197	-0.776393	-0.667364	0.0107277	-0.9197	-1.69609	-2.36346	-2.35273	-0.182771	-1.03083	-1.56271	-2.12344	-0.9197	-1.69609	-2.36346	-2.35273	-0.736929	0.071668	-0.135484	0.571452	0.328243	4.17327e-05	0.00410564	0.00565287	1.09116e-05	0.00012862	0.000578441	0.967332	1.09116e-05	1.92701e-10	1.92969e-13	2.18358e-13	0.328243	1.23839e-06	7.03171e-10	1.74414e-12	1.09116e-05	1.92701e-10	1.92969e-13	2.18358e-13	0.0223087	0.999108	0.778874	0.343133	0
AT1G08070	-0.204556	0.163202	-0.878724	-0.0510505	-1.25996	0.182058	-0.445992	-0.356581	-1.25996	-1.0779	-1.52389	-1.88047	-0.204556	-0.041354	-0.920078	-0.971129	-1.25996	-1.0779	-1.52389	-1.88047	-1.0554	0.0188552	0.432732	-0.30553	0.561712	0.661647	0.00861932	0.915253	0.000372681	0.627016	0.181652	0.34285	0.000372681	0.00122531	2.02355e-05	9.18505e-07	0.561712	0.902672	0.00412398	0.00258384	0.000372681	0.00122531	2.02355e-05	9.18505e-07	0.0714395	0.999108	0.582182	0.870712	0
AT1G08090	-0.00627718	-0.190889	0.906611	0.0412161	0.326658	-0.266216	1.8507	0.0618037	0.326658	0.0604418	1.91114	1.97295	-0.00627718	-0.197166	0.709444	0.75066	0.326658	0.0604418	1.91114	1.97295	0.332935	-0.0753269	0.944092	0.0205876	0.990803	0.713195	0.0438635	0.951452	0.512333	0.603474	0.0002022	0.924016	0.512333	0.901087	6.53941e-05	4.19367e-05	0.990803	0.659399	0.091696	0.0737359	0.512333	0.901087	6.53941e-05	4.19367e-05	0.724976	0.999108	0.330804	0.994604	0
AT1G08110	0.505689	0.0146325	-0.569148	-0.0275314	0.481777	-0.032012	-0.285778	-0.208712	0.481777	0.449765	0.163988	-0.0447241	0.505689	0.520321	-0.0488269	-0.0763583	0.481777	0.449765	0.163988	-0.0447241	-0.0239114	-0.0466446	0.283371	-0.18118	0.0116267	0.950847	0.0043627	0.922988	0.0146695	0.894238	0.14579	0.347082	0.0146695	0.0172602	0.369183	0.812975	0.0116267	0.00667821	0.792909	0.674483	0.0146695	0.0172602	0.369183	0.812975	0.960746	0.999108	0.530637	0.870539	0
AT1G08115	-0.387729	-1.10731	-0.961026	0.779598	-1.68578	-0.386376	-0.453453	0.708949	-1.68578	-2.07216	-2.52561	-1.81666	-0.387729	-1.49504	-2.45607	-1.67647	-1.68578	-2.07216	-2.52561	-1.81666	-1.29805	0.720937	0.507572	-0.0706488	0.372964	0.0105735	0.0216111	0.0953542	0.000205294	0.392734	0.290733	0.120868	0.000205294	9.29856e-06	3.81758e-07	4.29471e-05	0.372964	0.000524888	6.16801e-07	0.000117435	0.000205294	9.29856e-06	3.81758e-07	4.29471e-05	0.0796892	0.999108	0.615895	0.982707	0
AT1G08125	1.07423	-0.418603	-1.08829	-0.535174	0.670769	-0.342098	-0.712573	-0.593148	0.670769	0.328671	-0.383903	-0.97705	1.07423	0.655628	-0.432665	-0.967839	0.670769	0.328671	-0.383903	-0.97705	-0.403462	0.0765049	0.37572	-0.057974	3.24083e-05	0.0702292	2.50702e-05	0.03204	0.003861	0.142914	0.00244694	0.0153417	0.003861	0.129099	0.0685994	4.36625e-05	3.24083e-05	0.0034771	0.0403683	5.06329e-05	0.003861	0.129099	0.0685994	4.36625e-05	0.329375	0.999108	0.456351	0.973071	1
AT1G08130	0.411033	0.166276	-0.771997	-0.560493	-0.0256508	0.246627	-0.718342	-0.183109	-0.0256508	0.220976	-0.497366	-0.680475	0.411033	0.577308	-0.194688	-0.755182	-0.0256508	0.220976	-0.497366	-0.680475	-0.436683	0.0803514	0.0536544	0.377385	0.0153402	0.342168	3.8276e-05	0.00274806	0.898322	0.150242	9.90094e-05	0.328955	0.898322	0.165021	0.00220316	8.26213e-05	0.0153402	0.000659533	0.202601	2.28425e-05	0.898322	0.165021	0.00220316	8.26213e-05	0.138271	0.999108	0.914974	0.54547	0
AT1G08150	-0.610355	0.690497	1.13267	0.635729	-0.12256	-0.260438	0.0440285	0.327834	-0.12256	-0.382998	-0.338969	-0.0111353	-0.610355	0.0801423	1.21282	1.84854	-0.12256	-0.382998	-0.338969	-0.0111353	0.487795	-0.950935	-1.08864	-0.307895	0.0843806	0.0529978	0.00180084	0.102439	0.76564	0.497428	0.914996	0.41711	0.76564	0.256524	0.297422	0.973963	0.0843806	0.819353	0.000559532	2.77749e-06	0.76564	0.256524	0.297422	0.973963	0.461273	0.872267	0.122763	0.88225	0
AT1G08160	-0.280762	1.40628	-0.536131	1.01214	-0.0912668	0.874405	0.157901	0.0617977	-0.0912668	0.783138	0.941039	1.00284	-0.280762	1.12552	0.589391	1.60153	-0.0912668	0.783138	0.941039	1.00284	0.189495	-0.531879	0.694032	-0.950339	0.488044	0.000694156	0.157667	0.0174529	0.84186	0.0270271	0.711811	0.909343	0.84186	0.0340147	0.0103858	0.00646031	0.488044	0.00323211	0.0973416	7.1296e-05	0.84186	0.0340147	0.0103858	0.00646031	0.821169	0.999108	0.41356	0.489439	0
AT1G08165	-2.57083	-0.818543	-0.6082	0.418863	-2.32185	-1.34591	-0.015489	0.215994	-2.32185	-3.66777	-3.68326	-3.46726	-2.57083	-3.38937	-3.99757	-3.57871	-2.32185	-3.66777	-3.68326	-3.46726	0.248975	-0.527371	0.592711	-0.202869	4.79647e-10	0.00359185	0.0228186	0.166334	2.30935e-09	1.82013e-05	0.961495	0.494672	2.30935e-09	1.23992e-13	6.87727e-14	2.40402e-13	4.79647e-10	6.37434e-13	1.45804e-14	1.28554e-13	2.30935e-09	1.23992e-13	6.87727e-14	2.40402e-13	0.644849	0.971119	0.297525	0.901115	-1
AT1G08170	-3.29666	-1.96985	-1.67362	-0.0770569	-2.2318	-2.4801	-3.57945	1.07383	-2.2318	-4.7119	-8.29135	-7.21752	-3.29666	-5.26651	-6.94013	-7.01719	-2.2318	-4.7119	-8.29135	-7.21752	1.06486	-0.510247	-1.90583	1.15089	0.000124465	0.0133747	0.02935	0.94702	0.0048135	0.00245234	4.4787e-05	0.209056	0.0048135	3.90121e-07	9.89595e-12	1.47424e-10	0.000124465	6.67518e-08	3.32957e-10	2.63851e-10	0.0048135	3.90121e-07	9.89595e-12	1.47424e-10	0.468766	0.999108	0.237399	0.740007	-1
AT1G08180	-0.347416	-0.5977	-1.37469	-0.449908	-0.00158911	-0.598224	-1.02629	0.18859	-0.00158911	-0.599814	-1.6261	-1.43751	-0.347416	-0.945116	-2.3198	-2.76971	-0.00158911	-0.599814	-1.6261	-1.43751	0.345827	-0.000523976	0.348399	0.638499	0.319547	0.0844168	0.000192479	0.247046	0.99692	0.0851093	0.00340899	0.652105	0.99692	0.0642795	1.13576e-05	5.47332e-05	0.319547	0.00470671	4.54087e-08	1.839e-09	0.99692	0.0642795	1.13576e-05	5.47332e-05	0.608073	0.999785	0.677892	0.640229	0
AT1G08190	0.212198	0.0461945	-0.209344	-0.101996	-0.119114	0.0803766	-0.486303	-0.0291706	-0.119114	-0.038737	-0.52504	-0.554211	0.212198	0.258393	0.0490482	-0.0529478	-0.119114	-0.038737	-0.52504	-0.554211	-0.331312	0.0341821	-0.276959	0.0728255	0.218335	0.816238	0.209574	0.632678	0.519808	0.677757	0.00503571	0.902985	0.519808	0.826193	0.00158749	0.000923182	0.218335	0.107362	0.759325	0.737336	0.519808	0.826193	0.00158749	0.000923182	0.278454	0.999108	0.463453	0.955708	0
AT1G08200	-0.189457	0.638368	0.32154	0.00348906	-0.34874	0.674234	0.936443	0.000422325	-0.34874	0.325494	1.26194	1.26236	-0.189457	0.448911	0.770451	0.77394	-0.34874	0.325494	1.26194	1.26236	-0.159282	0.0358658	0.614903	-0.00306673	0.237899	0.000222233	0.0383905	0.987904	0.0270247	0.000124788	1.40457e-06	0.998462	0.0270247	0.0308673	2.4498e-09	2.38732e-09	0.237899	0.00387016	8.49024e-06	7.70475e-06	0.0270247	0.0308673	2.4498e-09	2.38732e-09	0.610435	0.999108	0.0472597	0.997701	0
AT1G08210	-0.817853	-0.52467	-1.28932	-0.614144	-1.73144	-0.203242	-0.787439	-0.580527	-1.73144	-1.93468	-2.72212	-3.30265	-0.817853	-1.34252	-2.63184	-3.24599	-1.73144	-1.93468	-2.72212	-3.30265	-0.913587	0.321428	0.501882	0.0336163	0.00141454	0.0342007	6.59292e-06	0.0217626	5.97201e-08	0.439402	0.00186337	0.0261415	5.97201e-08	3.63618e-09	3.81269e-12	8.13371e-14	0.00141454	1.83888e-06	7.91787e-12	1.16355e-13	5.97201e-08	3.63618e-09	3.81269e-12	8.13371e-14	0.0331054	0.999108	0.33128	0.986041	0
AT1G08220	1.27167	0.540716	-1.43893	-1.00239	1.0871	0.597104	-1.18779	-1.948	1.0871	1.68421	0.496418	-1.45158	1.27167	1.81239	0.373452	-0.628943	1.0871	1.68421	0.496418	-1.45158	-0.184568	0.0563877	0.251147	-0.945605	6.61362e-07	0.0100577	9.45538e-08	5.34568e-05	5.34265e-06	0.00503988	1.94867e-06	4.03501e-09	5.34265e-06	1.92206e-09	0.0105778	2.08218e-08	6.61362e-07	5.44873e-10	0.0487172	0.00164621	5.34265e-06	1.92206e-09	0.0105778	2.08218e-08	0.653506	0.999108	0.607131	0.11789	1
AT1G08230	-1.21648	-0.530637	0.184826	0.547887	-1.99667	-0.686103	0.185417	0.628269	-1.99667	-2.68277	-2.49735	-1.86909	-1.21648	-1.74712	-1.56229	-1.0144	-1.99667	-2.68277	-2.49735	-1.86909	-0.780188	-0.155466	0.000590907	0.0803826	5.04384e-05	0.0502532	0.491144	0.0618871	2.52163e-08	0.0123987	0.510609	0.0278365	2.52163e-08	4.39009e-11	1.23123e-10	2.54741e-08	5.04384e-05	1.15815e-07	5.4751e-07	0.000192129	2.52163e-08	4.39009e-11	1.23123e-10	2.54741e-08	0.095676	0.999108	0.999883	0.969453	-1
AT1G08250	-0.641744	-0.473172	0.00806679	1.36155	-0.568145	-0.672397	1.36257	0.431281	-0.568145	-1.24054	0.122028	0.553309	-0.641744	-1.11492	-1.10685	0.254698	-0.568145	-1.24054	0.122028	0.553309	0.0735983	-0.199225	1.3545	-0.930266	0.0154504	0.0742838	0.977668	2.40368e-05	0.0291564	0.0122151	8.48632e-06	0.126802	0.0291564	1.42283e-05	0.620201	0.0229206	0.0154504	6.15272e-05	5.38938e-05	0.283851	0.0291564	1.42283e-05	0.620201	0.0229206	0.901902	0.999108	0.00809138	0.274368	0
AT1G08260	-0.140166	1.4565	-0.400365	-0.276986	0.402445	1.23964	0.0474428	-0.0241844	0.402445	1.64208	1.68953	1.66534	-0.140166	1.31633	0.915965	0.638979	0.402445	1.64208	1.68953	1.66534	0.542611	-0.216857	0.447808	0.252802	0.611607	3.03818e-06	0.113382	0.359657	0.122016	3.01147e-05	0.873909	0.947848	0.122016	1.7807e-07	8.68955e-08	1.07846e-07	0.611607	5.90016e-06	0.000427222	0.00890532	0.122016	1.7807e-07	8.68955e-08	1.07846e-07	0.2407	0.999108	0.431293	0.856106	0
AT1G08270	0.218675	0.5048	0.371622	-0.400175	-0.868789	0.421713	0.27726	-0.340533	-0.868789	-0.447076	-0.169816	-0.510349	0.218675	0.723475	1.0951	0.694923	-0.868789	-0.447076	-0.169816	-0.510349	-1.08746	-0.0830871	-0.0943624	0.0596414	0.563186	0.167783	0.293135	0.335034	0.0154153	0.258006	0.457102	0.406324	0.0154153	0.190395	0.615053	0.119762	0.563186	0.0337934	0.00173388	0.035607	0.0154153	0.190395	0.615053	0.119762	0.082815	0.999108	0.933653	0.982707	0
AT1G08280	0.0891008	1.36307	0.104313	-0.663593	0.0548459	1.00965	0.0276785	-0.238342	0.0548459	1.0645	1.09218	0.853836	0.0891008	1.45217	1.55649	0.892895	0.0548459	1.0645	1.09218	0.853836	-0.0342549	-0.353419	-0.0766349	0.42525	0.774728	2.71361e-05	0.723414	0.0327641	0.870764	0.000871594	0.934005	0.469464	0.870764	0.000265943	0.000167877	0.0019294	0.774728	5.36355e-06	1.49243e-06	0.0013029	0.870764	0.000265943	0.000167877	0.0019294	0.961099	0.999108	0.931766	0.733169	0
AT1G08300	0.720058	-0.585657	-1.0022	-0.404717	-0.280551	-0.336322	-0.440787	-0.295426	-0.280551	-0.616872	-1.05766	-1.35309	0.720058	0.134401	-0.867801	-1.27252	-0.280551	-0.616872	-1.05766	-1.35309	-1.00061	0.249335	0.561415	0.109291	0.0142857	0.0460837	0.000917143	0.216471	0.356658	0.265094	0.126299	0.367559	0.356658	0.0256837	0.000299954	1.40487e-05	0.0142857	0.633157	0.0020747	3.27007e-05	0.356658	0.0256837	0.000299954	1.40487e-05	0.0490216	0.999108	0.366995	0.96103	0
AT1G08310	-0.416386	-0.120791	0.683233	0.343571	-0.181029	-0.489505	0.452458	0.63405	-0.181029	-0.670534	-0.218075	0.415975	-0.416386	-0.537177	0.146056	0.489626	-0.181029	-0.670534	-0.218075	0.415975	0.235357	-0.368713	-0.230775	0.290479	0.108058	0.67527	0.00816526	0.240724	0.518422	0.0616531	0.0766901	0.0215371	0.518422	0.00727114	0.360829	0.0786095	0.108058	0.0287694	0.540672	0.0392573	0.518422	0.00727114	0.360829	0.0786095	0.646997	0.999108	0.725453	0.821391	0
AT1G08315	0.0546582	-1.18278	0.743566	0.250622	0.342082	-1.22012	0.599967	-0.337017	0.342082	-0.878041	-0.278074	-0.615091	0.0546582	-1.12813	-0.384559	-0.133937	0.342082	-0.878041	-0.278074	-0.615091	0.287424	-0.0373393	-0.143599	-0.58764	0.842077	2.58161e-05	0.00299084	0.384658	0.168103	1.83841e-05	0.014873	0.210296	0.168103	0.000441451	0.218727	0.00804383	0.842077	2.36187e-05	0.0875197	0.552542	0.168103	0.000441451	0.218727	0.00804383	0.541801	0.999108	0.832789	0.505042	0
AT1G08320	0.621812	-0.403279	-1.20515	0.157655	0.706259	-0.113814	-1.41919	0.224914	0.706259	0.592445	-0.826742	-0.601828	0.621812	0.218533	-0.986615	-0.82896	0.706259	0.592445	-0.826742	-0.601828	0.0844473	0.289465	-0.214039	0.067259	0.0197487	0.132907	4.33069e-05	0.633925	0.00790952	0.706145	5.46191e-06	0.461676	0.00790952	0.0189432	0.00137888	0.0147922	0.0197487	0.384465	0.000232194	0.00130507	0.00790952	0.0189432	0.00137888	0.0147922	0.887521	0.999108	0.755747	0.973025	0
AT1G08340	-0.0877796	-0.725713	2.00532	-0.520686	0.358704	-0.696425	1.89039	-0.443848	0.358704	-0.337721	1.55267	1.10882	-0.0877796	-0.813493	1.19183	0.671139	0.358704	-0.337721	1.55267	1.10882	0.446483	0.0292888	-0.114927	0.0768387	0.789885	0.0175038	2.01253e-07	0.116909	0.243438	0.0228333	5.49393e-07	0.174148	0.243438	0.23916	3.42045e-06	0.000251119	0.789885	0.00547083	0.000116535	0.0165409	0.243438	0.23916	3.42045e-06	0.000251119	0.424421	0.999108	0.896467	0.972903	0
AT1G08350	-0.117188	0.471978	0.737957	-0.419926	-0.148836	0.203191	0.227829	-0.293895	-0.148836	0.0543543	0.282183	-0.0117113	-0.117188	0.35479	1.09275	0.672822	-0.148836	0.0543543	0.282183	-0.0117113	-0.0316484	-0.268787	-0.510128	0.126031	0.715964	0.118156	0.0126974	0.211015	0.657525	0.534347	0.462004	0.385122	0.657525	0.861391	0.304259	0.967853	0.715964	0.206262	0.000283062	0.0154852	0.657525	0.861391	0.304259	0.967853	0.966242	0.999108	0.43488	0.956513	0
AT1G08360	1.37057	0.647924	-0.546213	-0.678873	1.75701	0.548748	-0.310232	-0.874132	1.75701	2.30576	1.99553	1.1214	1.37057	2.01849	1.47228	0.793406	1.75701	2.30576	1.99553	1.1214	0.386444	-0.0991756	0.235981	-0.195258	5.06398e-09	0.000297507	0.0013824	0.000382217	5.06395e-11	0.00163418	0.0579655	1.68258e-05	5.06395e-11	6.90503e-14	7.36581e-13	4.14121e-08	5.06398e-09	1.01318e-12	3.11941e-10	9.69789e-06	5.06395e-11	6.90503e-14	7.36581e-13	4.14121e-08	0.185051	0.999108	0.53324	0.806461	1
AT1G08370	0.168109	-0.564084	-0.459377	-0.0922628	0.435275	-0.555598	-0.540074	-0.646234	0.435275	-0.120323	-0.660397	-1.30663	0.168109	-0.395974	-0.855351	-0.947614	0.435275	-0.120323	-0.660397	-1.30663	0.267166	0.00848585	-0.0806978	-0.553971	0.357674	0.0024472	0.00986415	0.687065	0.0147113	0.00287539	0.0031542	0.0011442	0.0147113	0.491829	0.0002537	1.08768e-08	0.357674	0.0202618	1.02656e-05	2.26796e-06	0.0147113	0.491829	0.0002537	1.08768e-08	0.420292	0.999108	0.876188	0.343133	0
AT1G08380	-0.385209	0.250613	5.31737	1.93822	0.0568328	0.628013	5.24756	1.74976	0.0568328	0.684846	5.9324	7.68216	-0.385209	-0.134595	5.18278	7.121	0.0568328	0.684846	5.9324	7.68216	0.442042	0.3774	-0.0698189	-0.188463	0.17581	0.400692	1.34543e-15	5.41886e-07	0.865312	0.0287248	1.59056e-15	2.00956e-06	0.865312	0.0116282	1.40412e-17	1.19482e-19	0.17581	0.622801	2.05126e-16	6.22169e-19	0.865312	0.0116282	1.40412e-17	1.19482e-19	0.394409	0.999108	0.9386	0.917669	0
AT1G08390	-0.679121	-0.0139559	-0.100846	0.156874	-0.97995	-0.177286	0.150028	-0.22574	-0.97995	-1.15724	-1.00721	-1.23295	-0.679121	-0.693077	-0.793924	-0.63705	-0.97995	-1.15724	-1.00721	-1.23295	-0.300828	-0.163331	0.250875	-0.382614	0.0122735	0.966421	0.715562	0.6406	0.000492135	0.547015	0.600782	0.465485	0.000492135	4.68643e-05	0.000207481	1.62399e-05	0.0122735	0.00750706	0.00219593	0.0110496	0.000492135	4.68643e-05	0.000207481	1.62399e-05	0.55971	0.999108	0.709522	0.751568	0
AT1G08400	-0.119429	-0.345247	-1.26297	0.17186	-0.189577	-0.695152	-0.418423	-0.224842	-0.189577	-0.884729	-1.30315	-1.52799	-0.119429	-0.464675	-1.72764	-1.55578	-0.189577	-0.884729	-1.30315	-1.52799	-0.0701479	-0.349905	0.844542	-0.396701	0.607414	0.119237	1.81222e-06	0.516539	0.413874	0.00240174	0.0532632	0.362185	0.413874	0.000107469	3.728e-07	2.46529e-08	0.607414	0.0257018	2.93368e-09	1.87913e-08	0.413874	0.000107469	3.728e-07	2.46529e-08	0.886866	0.999108	0.048044	0.652241	0
AT1G08410	1.24368	-0.614293	-1.65925	-1.51238	1.213	-0.523699	-1.77681	-1.6393	1.213	0.689302	-1.0875	-2.72681	1.24368	0.629383	-1.02987	-2.54225	1.213	0.689302	-1.0875	-2.72681	-0.0306749	0.0905939	-0.117552	-0.126923	5.7833e-05	0.0285314	1.06273e-06	1.25567e-05	6.50718e-05	0.062304	4.05783e-07	3.72001e-06	6.50718e-05	0.00977615	0.000128695	4.23934e-11	5.7833e-05	0.0175902	0.000242615	1.7157e-10	6.50718e-05	0.00977615	0.000128695	4.23934e-11	0.964542	0.999108	0.88466	0.951432	1
AT1G08420	0.335953	-1.17829	-0.111367	-0.365316	0.0753417	-0.861149	-0.398093	0.0738207	0.0753417	-0.785807	-1.1839	-1.11008	0.335953	-0.842334	-0.953701	-1.31902	0.0753417	-0.785807	-1.1839	-1.11008	-0.260611	0.317138	-0.286726	0.439137	0.202405	5.72172e-05	0.679053	0.21425	0.805515	0.00172449	0.124571	0.829767	0.805515	0.00225156	2.12066e-05	4.65809e-05	0.202405	0.00123843	0.000293711	4.67106e-06	0.805515	0.00225156	2.12066e-05	4.65809e-05	0.612742	0.999108	0.650914	0.686291	0
AT1G08450	0.397876	-0.172885	-0.149669	0.0909296	-1.08458	0.117658	0.0207245	0.335299	-1.08458	-0.966917	-0.946192	-0.610893	0.397876	0.224991	0.0753219	0.166252	-1.08458	-0.966917	-0.946192	-0.610893	-1.48245	0.290544	0.170393	0.244369	0.111682	0.521931	0.55251	0.78599	7.06961e-05	0.67768	0.94335	0.219886	7.06961e-05	0.000176893	0.000190611	0.00923081	0.111682	0.340987	0.747726	0.464902	7.06961e-05	0.000176893	0.000190611	0.00923081	0.00149468	0.999108	0.799254	0.854175	0
AT1G08460	-0.532142	-0.0135193	-0.862918	0.192274	-0.219135	-0.268437	-0.213917	-0.0803379	-0.219135	-0.487573	-0.70149	-0.781827	-0.532142	-0.545661	-1.40858	-1.21631	-0.219135	-0.487573	-0.70149	-0.781827	0.313007	-0.254918	0.649001	-0.272612	0.00879883	0.955423	8.24655e-05	0.413114	0.287185	0.189928	0.288693	0.750622	0.287185	0.011033	0.000436964	0.000125786	0.00879883	0.00504241	2.20635e-08	2.58353e-07	0.287185	0.011033	0.000436964	0.000125786	0.392834	0.999108	0.101597	0.762617	0
AT1G08465	-0.0526148	-0.349147	-0.32363	0.503111	0.532695	-0.352722	-0.285816	-0.134124	0.532695	0.179973	-0.105842	-0.239966	-0.0526148	-0.401762	-0.725391	-0.22228	0.532695	0.179973	-0.105842	-0.239966	0.58531	-0.00357552	0.037814	-0.637235	0.836543	0.133245	0.147277	0.044431	0.0196324	0.13095	0.21254	0.62941	0.0196324	0.419878	0.622964	0.251511	0.836543	0.0630282	0.00123255	0.284651	0.0196324	0.419878	0.622964	0.251511	0.146612	0.999108	0.960354	0.395547	0
AT1G08470	0.58189	0.748722	-0.0600941	0.0190352	-0.246982	0.239175	0.416379	-0.183451	-0.246982	-0.00780729	0.408571	0.225121	0.58189	1.33061	1.27052	1.28955	-0.246982	-0.00780729	0.408571	0.225121	-0.828873	-0.509547	0.476473	-0.202486	0.0701904	0.0214994	0.859838	0.967313	0.474843	0.492981	0.193956	0.638857	0.474843	0.981546	0.165878	0.446833	0.0701904	8.51279e-05	0.000119074	9.64523e-05	0.474843	0.981546	0.165878	0.446833	0.142197	0.999108	0.511438	0.923022	0
AT1G08480	0.497794	0.981101	-0.158112	-0.436693	1.13703	0.758419	-0.351862	-0.47359	1.13703	1.89545	1.54359	1.07	0.497794	1.47889	1.32078	0.884089	1.13703	1.89545	1.54359	1.07	0.639236	-0.222681	-0.19375	-0.0368968	0.00149853	2.90468e-07	0.283513	0.00817892	1.86248e-08	1.41042e-05	0.018712	0.00375303	1.86248e-08	4.61696e-13	1.77666e-11	1.6967e-08	0.00149853	6.42036e-11	3.82146e-10	4.43791e-07	1.86248e-08	4.61696e-13	1.77666e-11	1.6967e-08	0.0161605	0.999108	0.582182	0.973968	0
AT1G08490	0.555252	-0.352023	-0.38674	-0.060182	0.238837	-0.17128	-0.101635	-0.244401	0.238837	0.0675573	-0.0340775	-0.278479	0.555252	0.203229	-0.183511	-0.243693	0.238837	0.0675573	-0.0340775	-0.278479	-0.316414	0.180743	0.285106	-0.184219	0.0206112	0.145033	0.0947366	0.854241	0.335543	0.508532	0.695658	0.362186	0.335543	0.781397	0.883308	0.199364	0.0206112	0.368077	0.400095	0.258132	0.335543	0.781397	0.883308	0.199364	0.479825	0.999108	0.614992	0.896958	0
AT1G08500	-0.20656	2.30861	-0.755527	-0.0942497	0.907763	2.15472	-0.0823497	-0.173332	0.907763	3.06248	2.98013	2.8068	-0.20656	2.10205	1.34652	1.25227	0.907763	3.06248	2.98013	2.8068	1.11432	-0.153893	0.673178	-0.0790826	0.529615	4.19537e-08	0.0150242	0.826571	0.00428961	1.43132e-07	0.815993	0.650854	0.00428961	6.99456e-11	8.38863e-11	2.6362e-10	0.529615	7.18533e-08	4.37133e-05	0.000102854	0.00428961	6.99456e-11	8.38863e-11	2.6362e-10	0.0423515	0.999108	0.306817	0.973071	0
AT1G08510	0.042715	-0.046992	0.220335	0.424279	-0.524246	0.145899	0.106529	0.522574	-0.524246	-0.378347	-0.271818	0.250756	0.042715	-0.00427709	0.216058	0.640336	-0.524246	-0.378347	-0.271818	0.250756	-0.566961	0.192891	-0.113806	0.0982952	0.850329	0.84368	0.268677	0.0557433	0.00999601	0.509101	0.625621	0.0160355	0.00999601	0.0489851	0.144529	0.175715	0.850329	0.983674	0.242824	0.00122549	0.00999601	0.0489851	0.144529	0.175715	0.10952	0.999108	0.839468	0.947703	0
AT1G08520	0.571454	1.29162	0.947748	0.282473	0.0230067	1.47064	0.574138	0.703345	0.0230067	1.49365	2.06778	2.77113	0.571454	1.86307	2.81082	3.09329	0.0230067	1.49365	2.06778	2.77113	-0.548447	0.179022	-0.37361	0.420872	0.00716343	6.76155e-07	4.40831e-05	0.230419	0.926964	9.06147e-08	0.00647106	0.00212457	0.926964	2.04866e-08	3.56493e-11	1.06445e-13	0.00716343	4.0332e-10	8.37095e-14	1.19909e-14	0.926964	2.04866e-08	3.56493e-11	1.06445e-13	0.133658	0.999108	0.410626	0.600838	0
AT1G08530	-0.495755	-0.0174681	-0.0399238	0.140251	-0.168603	0.0476908	0.429341	-0.00669597	-0.168603	-0.120913	0.308428	0.301732	-0.495755	-0.513223	-0.553147	-0.412896	-0.168603	-0.120913	0.308428	0.301732	0.327152	0.0651589	0.469265	-0.146947	0.0796938	0.95988	0.894985	0.700047	0.590021	0.889637	0.125977	0.986909	0.590021	0.670448	0.234828	0.242352	0.0796938	0.0544433	0.0343557	0.107816	0.590021	0.670448	0.234828	0.242352	0.545924	0.999108	0.451384	0.942186	0
AT1G08540	0.912601	0.933001	0.87686	0.500081	-0.303846	0.775234	0.846255	0.751747	-0.303846	0.471388	1.31764	2.06939	0.912601	1.8456	2.72246	3.22254	-0.303846	0.471388	1.31764	2.06939	-1.21645	-0.157767	-0.0306051	0.251667	0.000145362	0.000117834	0.000201916	0.0368705	0.16966	0.000902588	0.000318766	0.00188532	0.16966	0.0241137	3.27911e-07	9.64471e-11	0.000145362	1.28286e-09	4.55269e-13	1.50818e-14	0.16966	0.0241137	3.27911e-07	9.64471e-11	0.00266053	0.999108	0.967525	0.815223	0
AT1G08550	-0.204415	-0.402644	0.39115	0.362136	-0.90816	-0.102433	0.38811	0.334725	-0.90816	-1.01059	-0.622483	-0.287758	-0.204415	-0.607059	-0.215909	0.146227	-0.90816	-1.01059	-0.622483	-0.287758	-0.703746	0.300211	-0.00303979	-0.0274112	0.306792	0.0427911	0.0418383	0.0941851	3.2746e-05	0.642237	0.0461416	0.112958	3.2746e-05	4.43103e-06	0.00122466	0.109027	0.306792	0.00184318	0.228223	0.413681	3.2746e-05	4.43103e-06	0.00122466	0.109027	0.0408841	0.999108	0.996966	0.986041	0
AT1G08560	-0.323139	0.378453	2.91001	0.743868	0.1865	0.922518	3.12766	0.913759	0.1865	1.10902	4.23668	5.15044	-0.323139	0.055314	2.96532	3.70919	0.1865	1.10902	4.23668	5.15044	0.509639	0.544065	0.217648	0.169892	0.202421	0.137827	1.25105e-11	0.00725053	0.49162	0.000612559	3.37635e-12	0.00108999	0.49162	3.60284e-05	8.89127e-16	2.1375e-17	0.202421	0.824719	1.22387e-12	1.35122e-14	0.49162	3.60284e-05	8.89127e-16	2.1375e-17	0.255629	0.95197	0.736022	0.916032	0
AT1G08570	-2.86592	-1.42264	-1.36033	0.946284	-2.634	-1.0693	-1.06191	1.49956	-2.634	-3.7033	-4.76521	-3.26565	-2.86592	-4.28856	-5.6489	-4.70261	-2.634	-3.7033	-4.76521	-3.26565	0.231922	0.353338	0.298426	0.553273	5.94776e-13	1.36026e-07	2.64102e-07	0.000116499	2.28925e-12	1.09511e-05	1.04655e-05	2.09896e-07	2.28925e-12	6.79682e-16	2.66067e-18	3.66733e-15	5.94776e-13	5.13673e-17	2.10729e-19	3.60657e-18	2.28925e-12	6.79682e-16	2.66067e-18	3.66733e-15	0.562617	0.999108	0.528916	0.429111	-1
AT1G08580	1.68467	0.40178	-0.723502	-0.846614	1.80031	0.34414	-1.1271	-0.813606	1.80031	2.14445	1.01735	0.203741	1.68467	2.08645	1.36294	0.516331	1.80031	2.14445	1.01735	0.203741	0.115639	-0.0576392	-0.403597	0.0330075	1.5859e-10	0.0178327	8.05515e-05	3.27116e-05	3.92525e-11	0.0420646	1.80527e-07	4.64226e-05	3.92525e-11	3.39637e-13	2.58848e-07	0.181303	1.5859e-10	6.36148e-13	1.6025e-09	0.00148181	3.92525e-11	3.39637e-13	2.58848e-07	0.181303	0.736776	0.999108	0.241429	0.977866	1
AT1G08590	-0.0283821	1.66947	-0.0779109	-0.625472	-0.850834	1.40515	-0.119358	-0.702909	-0.850834	0.554317	0.43496	-0.26795	-0.0283821	1.64108	1.56317	0.937702	-0.850834	0.554317	0.43496	-0.26795	-0.822452	-0.264315	-0.0414469	-0.0774377	0.932072	2.48376e-06	0.801458	0.0512991	0.00425815	2.90579e-05	0.711364	0.0247914	0.00425815	0.0463326	0.107213	0.318693	0.932072	1.37565e-06	2.23739e-06	0.0010996	0.00425815	0.0463326	0.107213	0.318693	0.108843	0.999108	0.966893	0.972298	0
AT1G08592	-0.131673	1.13466	-0.00118249	-0.703468	-1.09358	0.917445	0.485342	-0.595029	-1.09358	-0.176138	0.309203	-0.285825	-0.131673	1.00299	1.00181	0.298338	-1.09358	-0.176138	0.309203	-0.285825	-0.96191	-0.217217	0.486524	0.10844	0.68934	0.000524595	0.997062	0.0349568	0.000622563	0.00384103	0.108617	0.0683974	0.000622563	0.559944	0.271519	0.306053	0.68934	0.00105067	0.000884857	0.281368	0.000622563	0.559944	0.271519	0.306053	0.0716387	0.999108	0.474051	0.964538	0
AT1G08600	0.701873	-0.368639	-0.653074	-0.492652	0.252217	-0.644867	-1.2408	0.355489	0.252217	-0.39265	-1.63345	-1.27796	0.701873	0.333234	-0.31984	-0.812491	0.252217	-0.39265	-1.63345	-1.27796	-0.449656	-0.276228	-0.587729	0.848141	0.00761127	0.160121	0.0109312	0.082097	0.350079	0.0143659	2.36669e-05	0.206983	0.350079	0.107563	1.35361e-07	5.92781e-06	0.00761127	0.169475	0.173535	0.00124661	0.350079	0.107563	1.35361e-07	5.92781e-06	0.335908	0.999108	0.273268	0.308558	0
AT1G08610	0.888709	-0.328072	-1.15854	-1.12006	0.526414	-0.238049	-1.31822	-1.02483	0.526414	0.288366	-1.02985	-2.05469	0.888709	0.560638	-0.597907	-1.71796	0.526414	0.288366	-1.02985	-2.05469	-0.362295	0.090023	-0.159672	0.0952227	0.000216345	0.144307	7.119e-06	3.32711e-05	0.0170719	0.303201	1.22719e-06	8.54574e-05	0.0170719	0.169805	1.48949e-05	1.29878e-10	0.000216345	0.00876087	0.00468629	3.89175e-09	0.0170719	0.169805	1.48949e-05	1.29878e-10	0.369515	0.999108	0.784648	0.955708	0
AT1G08620	0.98567	0.0931279	-0.747911	-0.373424	0.154192	0.182982	-0.663414	-0.3248	0.154192	0.337175	-0.326239	-0.651039	0.98567	1.0788	0.330887	-0.0425373	0.154192	0.337175	-0.326239	-0.651039	-0.831478	0.0898545	0.0844972	0.0486246	3.79897e-05	0.696187	0.000757436	0.111139	0.502066	0.420966	0.00240688	0.158133	0.502066	0.0934548	0.0952126	0.00159381	3.79897e-05	5.7223e-06	0.0885061	0.829384	0.502066	0.0934548	0.0952126	0.00159381	0.0258523	0.999108	0.892263	0.975929	0
AT1G08630	-1.01954	0.628241	-1.69056	-0.219342	-0.745261	0.233804	-1.90465	0.0483614	-0.745261	-0.511457	-2.41611	-2.36775	-1.01954	-0.391297	-2.08186	-2.3012	-0.745261	-0.511457	-2.41611	-2.36775	0.274277	-0.394437	-0.21409	0.267703	0.00396059	0.0707188	1.64633e-05	0.60629	0.0291374	0.535224	3.50006e-06	0.920719	0.0291374	0.116017	2.27775e-08	3.15377e-08	0.00396059	0.226767	2.96433e-07	5.39137e-08	0.0291374	0.116017	2.27775e-08	3.15377e-08	0.694514	0.999108	0.81978	0.896958	-1
AT1G08640	0.687373	0.738645	-0.274522	-0.690874	1.03501	0.694741	-0.205681	-0.772882	1.03501	1.72975	1.52407	0.751187	0.687373	1.42602	1.1515	0.460622	1.03501	1.72975	1.52407	0.751187	0.347636	-0.0439039	0.0688415	-0.0820087	0.000131348	5.80169e-05	0.0851568	0.000286248	3.7162e-07	0.000127918	0.209397	6.89289e-05	3.7162e-07	1.56943e-11	1.2686e-10	1.74618e-05	0.000131348	6.79669e-10	2.38839e-08	0.003328	3.7162e-07	1.56943e-11	1.2686e-10	1.74618e-05	0.232158	0.999108	0.886038	0.945354	0
AT1G08650	-0.0413429	1.3761	-1.88507	0.222904	0.385248	1.0829	-2.19833	0.234053	0.385248	1.46814	-0.730181	-0.496129	-0.0413429	1.33476	-0.550308	-0.327403	0.385248	1.46814	-0.730181	-0.496129	0.426591	-0.293208	-0.313257	0.0111482	0.898831	2.68986e-05	2.61871e-07	0.522233	0.184807	0.000469821	2.33791e-08	0.482708	0.184807	4.83902e-06	0.00740036	0.0599338	0.898831	1.96897e-05	0.038094	0.208214	0.184807	4.83902e-06	0.00740036	0.0599338	0.424421	0.999108	0.653471	0.995209	0
AT1G08660	-0.0321296	0.465938	-0.348025	0.025573	-0.505033	0.612695	0.30045	0.416607	-0.505033	0.107662	0.408113	0.82472	-0.0321296	0.433809	0.0857836	0.111357	-0.505033	0.107662	0.408113	0.82472	-0.472903	0.146757	0.648475	0.391034	0.927863	0.14374	0.25854	0.955845	0.107277	0.0540086	0.347114	0.225975	0.107277	0.7355	0.156507	0.00560485	0.927863	0.141269	0.771301	0.700509	0.107277	0.7355	0.156507	0.00560485	0.416089	0.999108	0.327157	0.788065	0
AT1G08680	0.611071	-0.432219	-0.455948	-0.438368	0.28598	-0.271262	-0.364808	-0.75766	0.28598	0.0147179	-0.35009	-1.10775	0.611071	0.178852	-0.277097	-0.715464	0.28598	0.0147179	-0.35009	-1.10775	-0.325091	0.160958	0.0911399	-0.319293	0.0123811	0.0762204	0.052554	0.0987371	0.246225	0.279688	0.12734	0.00388696	0.246225	0.95386	0.114049	1.68757e-05	0.0123811	0.436132	0.207048	0.00212061	0.246225	0.95386	0.114049	1.68757e-05	0.473839	0.999108	0.897348	0.77168	0
AT1G08700	0.232932	-0.31363	-0.221628	-0.04697	-0.508638	-0.112019	-0.398862	-0.486901	-0.508638	-0.620657	-1.01952	-1.50642	0.232932	-0.0806978	-0.302326	-0.349296	-0.508638	-0.620657	-1.01952	-1.50642	-0.74157	0.201611	-0.177233	-0.439931	0.295231	0.159172	0.303705	0.87729	0.0196766	0.648743	0.0654619	0.0368899	0.0196766	0.00370511	1.47461e-05	3.19378e-08	0.295231	0.705878	0.129808	0.0799015	0.0196766	0.00370511	1.47461e-05	3.19378e-08	0.0530746	0.999108	0.755747	0.603547	0
AT1G08710	0.404157	-0.728203	-0.0483883	0.155753	0.858628	-1.11987	-0.620065	-0.162884	0.858628	-0.261245	-0.88131	-1.04419	0.404157	-0.324047	-0.372435	-0.216682	0.858628	-0.261245	-0.88131	-1.04419	0.454472	-0.391671	-0.571676	-0.318637	0.0316964	0.00032209	0.807283	0.488915	3.6013e-05	1.26138e-06	0.00143474	0.450506	3.6013e-05	0.141165	1.27992e-05	1.02388e-06	0.0316964	0.0664447	0.0317041	0.201378	3.6013e-05	0.141165	1.27992e-05	1.02388e-06	0.168247	0.962446	0.126036	0.681528	0
AT1G08720	-0.70368	-0.137299	-0.576042	0.190845	-1.31186	-0.192711	-0.14137	0.53609	-1.31186	-1.50457	-1.64594	-1.10985	-0.70368	-0.840979	-1.41702	-1.22618	-1.31186	-1.50457	-1.64594	-1.10985	-0.608179	-0.0554112	0.434672	0.345245	0.000875332	0.526937	0.00440937	0.418836	2.09079e-07	0.363826	0.501054	0.0125268	2.09079e-07	9.02238e-09	1.32876e-09	1.12736e-06	0.000875332	7.20345e-05	2.11136e-08	2.39539e-07	2.09079e-07	9.02238e-09	1.32876e-09	1.12736e-06	0.0817911	0.999108	0.300849	0.673063	0
AT1G08750	0.635958	-0.523522	-0.248194	-0.534239	-0.861662	-0.252448	0.123613	-0.300323	-0.861662	-1.11411	-0.990497	-1.29082	0.635958	0.112436	-0.135759	-0.669998	-0.861662	-1.11411	-0.990497	-1.29082	-1.49762	0.271075	0.371808	0.233917	0.0133218	0.04127	0.321153	0.0540968	0.00105256	0.345498	0.651739	0.285724	0.00105256	3.86228e-05	0.000136892	4.06394e-06	0.0133218	0.648123	0.563105	0.00538505	0.00105256	3.86228e-05	0.000136892	4.06394e-06	0.00158508	0.999108	0.517773	0.869386	0
AT1G08760	0.526755	-0.54204	-0.922018	0.326819	0.0804638	-0.280362	-0.581301	0.0807462	0.0804638	-0.199898	-0.781198	-0.700452	0.526755	-0.0152853	-0.937304	-0.610485	0.0804638	-0.199898	-0.781198	-0.700452	-0.446291	0.261679	0.340718	-0.246073	0.00356609	0.00294684	6.74128e-06	0.0903884	0.685715	0.116337	0.00142374	0.711709	0.685715	0.232139	2.68535e-05	0.000100329	0.00356609	0.931918	2.11195e-06	0.000472029	0.685715	0.232139	2.68535e-05	0.000100329	0.148134	0.999108	0.364169	0.755889	0
AT1G08770	0.0622864	-0.443513	-0.0926342	0.01352	-0.328819	-0.666553	0.698824	-0.123004	-0.328819	-0.995372	-0.296549	-0.419552	0.0622864	-0.381227	-0.473861	-0.460341	-0.328819	-0.995372	-0.296549	-0.419552	-0.391106	-0.22304	0.791458	-0.136524	0.774728	0.0277523	0.650826	0.963226	0.0979745	0.00150131	0.000830147	0.607667	0.0979745	6.60685e-06	0.105214	0.0231066	0.774728	0.043049	0.0113938	0.013318	0.0979745	6.60685e-06	0.105214	0.0231066	0.27238	0.999108	0.0417592	0.914883	0
AT1G08780	0.3531	0.340958	-0.426605	-0.50322	0.985361	0.0783559	-0.633333	-0.426621	0.985361	1.06372	0.430384	0.00376291	0.3531	0.694059	0.267453	-0.235766	0.985361	1.06372	0.430384	0.00376291	0.632261	-0.262602	-0.206728	0.0765986	0.0796554	0.0940149	0.0308072	0.0222168	1.53647e-05	0.734614	0.00225382	0.046954	1.53647e-05	2.9613e-06	0.0220206	0.984598	0.0796554	0.000649301	0.144914	0.196001	1.53647e-05	2.9613e-06	0.0220206	0.984598	0.0722383	0.999108	0.674646	0.960916	0
AT1G08790	0.482297	-0.528237	1.33343	-0.669549	-0.21047	0.0457421	-0.201661	0.0317937	-0.21047	-0.164728	-0.366389	-0.334595	0.482297	-0.0459394	1.28749	0.617946	-0.21047	-0.164728	-0.366389	-0.334595	-0.692767	0.573979	-1.5351	0.701343	0.096636	0.0714616	3.86413e-05	0.0343571	0.501797	0.896925	0.508191	0.937813	0.501797	0.565927	0.168515	0.205889	0.096636	0.874222	2.8305e-05	0.021483	0.501797	0.565927	0.168515	0.205889	0.175377	0.96973	0.00661339	0.494711	0
AT1G08800	-0.17268	-0.298026	0.202474	-0.00191789	-1.13777	-0.29804	0.658659	0.103623	-1.13777	-1.43581	-0.777155	-0.673532	-0.17268	-0.470706	-0.268232	-0.27015	-1.13777	-1.43581	-0.777155	-0.673532	-0.965093	-1.41387e-05	0.456185	0.105541	0.580685	0.33444	0.494612	0.996643	0.000294037	0.339293	0.0252803	0.784259	0.000294037	1.0106e-05	0.00584187	0.0148026	0.580685	0.0911658	0.320752	0.314676	0.000294037	1.0106e-05	0.00584187	0.0148026	0.0624431	0.999968	0.490085	0.964538	0
AT1G08820	0.42139	-0.137273	-0.141465	0.248463	0.696262	-0.182997	-0.595354	-0.0895297	0.696262	0.513266	-0.0820888	-0.171619	0.42139	0.284117	0.142653	0.391116	0.696262	0.513266	-0.0820888	-0.171619	0.274872	-0.0457239	-0.45389	-0.337993	0.00551885	0.378095	0.333371	0.129956	2.64741e-05	0.232028	0.000204727	0.617089	2.64741e-05	0.00060011	0.553852	0.20448	0.00551885	0.0428752	0.291185	0.00541708	2.64741e-05	0.00060011	0.553852	0.20448	0.303448	0.999108	0.124976	0.539133	0
AT1G08830	1.11154	0.901576	0.411147	0.488664	2.04785	0.696498	0.317552	0.507994	2.04785	2.74434	3.0619	3.56989	1.11154	2.01312	2.42426	2.91293	2.04785	2.74434	3.0619	3.56989	0.936305	-0.205078	-0.0935948	0.0193301	2.2489e-06	4.27152e-05	0.0317303	0.0219859	6.36278e-11	0.000817008	0.100148	0.0150212	6.36278e-11	5.93459e-14	3.75717e-15	1.8971e-16	2.2489e-06	2.67206e-11	4.42799e-13	1.09539e-14	6.36278e-11	5.93459e-14	3.75717e-15	1.8971e-16	0.00770288	0.999108	0.867549	0.990629	1
AT1G08840	-0.364618	0.1587	-1.29772	-0.65814	-0.878305	0.354122	-0.562497	-0.982447	-0.878305	-0.524184	-1.08668	-2.06913	-0.364618	-0.205918	-1.50363	-2.16177	-0.878305	-0.524184	-1.08668	-2.06913	-0.513688	0.195422	0.735218	-0.324307	0.145545	0.559464	7.66026e-06	0.0158898	0.000728114	0.164833	0.0233887	0.00049773	0.000728114	0.0270151	3.52828e-05	1.07825e-09	0.145545	0.384465	3.13554e-07	4.94019e-10	0.000728114	0.0270151	3.52828e-05	1.07825e-09	0.247503	0.999108	0.140332	0.776624	0
AT1G08845	0.451767	-0.2173	-1.50178	-1.1921	0.711563	-0.337089	-0.990253	-1.16829	0.711563	0.374474	-0.615779	-1.78406	0.451767	0.234467	-1.26732	-2.45942	0.711563	0.374474	-0.615779	-1.78406	0.259796	-0.119789	0.51153	0.0238192	0.0724531	0.413502	1.09453e-06	7.35072e-05	0.0050988	0.191362	0.000253251	8.19881e-05	0.0050988	0.115435	0.00952306	1.85572e-08	0.0724531	0.324017	4.97824e-06	4.90861e-11	0.0050988	0.115435	0.00952306	1.85572e-08	0.597757	0.999108	0.335417	0.991126	0
AT1G08860	-1.46275	0.101272	-0.401931	-0.0807548	-1.19348	-0.0561672	-0.438509	0.188683	-1.19348	-1.24965	-1.68815	-1.49947	-1.46275	-1.36148	-1.76341	-1.84417	-1.19348	-1.24965	-1.68815	-1.49947	0.269274	-0.157439	-0.0365778	0.269438	2.95081e-05	0.775354	0.183085	0.850078	0.000280387	0.881761	0.153641	0.612726	0.000280387	0.000107869	1.46762e-06	7.99995e-06	2.95081e-05	3.96431e-05	7.67732e-07	3.65841e-07	0.000280387	0.000107869	1.46762e-06	7.99995e-06	0.663795	0.999108	0.973388	0.88225	-1
AT1G08880	1.10586	-0.523273	-0.315095	-0.241431	2.01022	-0.787639	0.126838	-0.21935	2.01022	1.22258	1.34942	1.13007	1.10586	0.582588	0.267493	0.026063	2.01022	1.22258	1.34942	1.13007	0.90436	-0.264366	0.441932	0.0220806	2.43155e-05	0.0248869	0.160683	0.36853	1.65241e-09	0.00123321	0.607578	0.403698	1.65241e-09	2.76094e-06	4.85314e-07	6.8081e-06	2.43155e-05	0.00884845	0.202373	0.904871	1.65241e-09	2.76094e-06	4.85314e-07	6.8081e-06	0.0253708	0.999108	0.371177	0.991038	1
AT1G08890	1.20572	0.0367527	-0.229737	0.138454	0.966881	-0.217731	-0.125244	0.584534	0.966881	0.74915	0.623906	1.20844	1.20572	1.24248	1.01274	1.15119	0.966881	0.74915	0.623906	1.20844	-0.238842	-0.254484	0.104493	0.44608	0.000671957	0.927038	0.492421	0.752732	0.00431034	0.554447	0.734819	0.10301	0.00431034	0.0189101	0.0438219	0.000311113	0.000671957	0.000295543	0.00183215	0.000524995	0.00431034	0.0189101	0.0438219	0.000311113	0.728349	0.999108	0.91782	0.768674	1
AT1G08910	0.459033	-0.284083	-1.93256	-0.628149	-0.15118	-0.344582	-1.31386	-0.571624	-0.15118	-0.495762	-1.80962	-2.38124	0.459033	0.17495	-1.75761	-2.38576	-0.15118	-0.495762	-1.80962	-2.38124	-0.610214	-0.0604987	0.618701	0.0565255	0.00948987	0.106787	2.93105e-11	0.00139531	0.412925	0.0506786	2.93587e-08	0.0027084	0.412925	0.00357164	1.45739e-11	6.18073e-14	0.00948987	0.286771	2.72373e-11	5.95922e-14	0.412925	0.00357164	1.45739e-11	6.18073e-14	0.0450589	0.999108	0.0707902	0.967265	0
AT1G08920	-0.313779	0.852221	2.9913	0.401592	-0.292094	0.552592	3.28942	0.576223	-0.292094	0.260498	3.54992	4.12614	-0.313779	0.538442	3.52974	3.93134	-0.292094	0.260498	3.54992	4.12614	0.0216844	-0.299629	0.298118	0.174631	0.17387	0.000518714	1.36167e-12	0.112411	0.209783	0.0180737	2.10303e-13	0.0186859	0.209783	0.23341	4.90425e-15	2.61204e-16	0.17387	0.014349	6.05155e-15	7.12238e-16	0.209783	0.23341	4.90425e-15	2.61204e-16	0.969826	0.999108	0.578835	0.899201	0
AT1G08930	3.0381	-0.0881219	0.618557	0.173936	2.80867	0.0649417	1.24033	0.204105	2.80867	2.87361	4.11394	4.31805	3.0381	2.94998	3.56853	3.74247	2.80867	2.87361	4.11394	4.31805	-0.229426	0.153064	0.621774	0.0301692	3.35631e-11	0.781032	0.0229301	0.61147	1.09256e-10	0.843388	5.61659e-05	0.530396	1.09256e-10	2.07524e-11	1.08636e-14	4.15476e-15	3.35631e-11	1.35006e-11	2.01954e-13	7.52266e-14	1.09256e-10	2.07524e-11	1.08636e-14	4.15476e-15	0.679807	0.999108	0.279832	0.989386	1
AT1G08940	0.0524982	-0.226579	2.19726	1.16721	0.174359	0.190847	1.6503	1.38782	0.174359	0.365206	2.01551	3.40333	0.0524982	-0.174081	2.02318	3.1904	0.174359	0.365206	2.01551	3.40333	0.121861	0.417426	-0.54696	0.220611	0.878956	0.49017	6.05459e-08	0.000803791	0.607621	0.572766	5.04269e-06	0.000109256	0.607621	0.209286	6.92085e-08	3.75554e-12	0.878956	0.553751	6.7598e-08	1.39265e-11	0.607621	0.209286	6.92085e-08	3.75554e-12	0.855328	0.999108	0.411767	0.906758	0
AT1G08960	0.720599	0.444147	0.860939	-0.954768	0.813268	-0.0904541	0.627009	-0.646577	0.813268	0.722814	1.34982	0.703246	0.720599	1.16475	2.02569	1.07092	0.813268	0.722814	1.34982	0.703246	0.0926695	-0.534601	-0.233931	0.308191	0.00735769	0.0956398	0.00152861	0.00134517	0.00252113	0.768085	0.0172104	0.0215702	0.00252113	0.00481736	3.83728e-06	0.00500175	0.00735769	3.79451e-05	4.81e-09	8.33392e-05	0.00252113	0.00481736	3.83728e-06	0.00500175	0.874078	0.965908	0.727552	0.809615	0
AT1G08970	0.765952	-0.440795	-0.777934	-0.338086	1.42977	-0.514906	-0.849348	-0.112815	1.42977	0.914861	0.0655129	-0.0473024	0.765952	0.325157	-0.452777	-0.790862	1.42977	0.914861	0.0655129	-0.0473024	0.663815	-0.074111	-0.0714142	0.22527	0.00130488	0.054967	0.00099133	0.183912	3.97188e-07	0.0258674	0.000443947	0.686915	3.97188e-07	0.000113898	0.762366	0.828149	0.00130488	0.127989	0.0314631	0.000473522	3.97188e-07	0.000113898	0.762366	0.828149	0.0944714	0.999108	0.917009	0.851203	0
AT1G08980	0.219452	0.74754	1.18653	0.901058	0.0958631	1.30007	1.79072	1.14234	0.0958631	1.39594	3.18665	4.32899	0.219452	0.966992	2.15352	3.05458	0.0958631	1.39594	3.18665	4.32899	-0.123588	0.552533	0.604194	0.241281	0.397979	0.00412817	2.91465e-05	0.00153179	0.74174	1.09618e-05	8.12213e-08	0.000112182	0.74174	1.472e-06	2.91419e-13	6.72085e-16	0.397979	0.000209868	6.89544e-10	7.18839e-13	0.74174	1.472e-06	2.91419e-13	6.72085e-16	0.820105	0.951785	0.246831	0.860528	0
AT1G09000	0.105225	-0.319444	0.92107	0.421407	0.663489	-0.644145	0.582988	-0.0430951	0.663489	0.0193442	0.602332	0.559237	0.105225	-0.21422	0.706851	1.12826	0.663489	0.0193442	0.602332	0.559237	0.558264	-0.324701	-0.338082	-0.464502	0.790023	0.401674	0.0104217	0.310535	0.0644846	0.0785127	0.102905	0.932321	0.0644846	0.959667	0.070306	0.0902441	0.790023	0.536715	0.0342789	0.00134426	0.0644846	0.959667	0.070306	0.0902441	0.401002	0.999108	0.710134	0.77893	0
AT1G09010	-0.471505	-0.166823	-0.176032	0.0565201	-0.934747	0.0900191	0.264589	0.386137	-0.934747	-0.844728	-0.580139	-0.194002	-0.471505	-0.638329	-0.814361	-0.757841	-0.934747	-0.844728	-0.580139	-0.194002	-0.463242	0.256842	0.440621	0.329617	0.0203611	0.435656	0.377404	0.838454	3.11459e-05	0.695039	0.188024	0.0730069	3.11459e-05	6.94927e-05	0.00283769	0.292143	0.0203611	0.00146527	9.23854e-05	0.000205878	3.11459e-05	6.94927e-05	0.00283769	0.292143	0.192408	0.999108	0.296931	0.699313	0
AT1G09020	0.285925	-0.0890888	0.097888	-0.283424	-0.0919737	0.40921	0.0758322	-0.318869	-0.0919737	0.317237	0.393069	0.0741998	0.285925	0.196836	0.294724	0.0113007	-0.0919737	0.317237	0.393069	0.0741998	-0.377899	0.498299	-0.0220558	-0.0354454	0.0949525	0.63838	0.571788	0.134591	0.629901	0.0188322	0.683785	0.0812815	0.629901	0.0500804	0.0143833	0.643276	0.0949525	0.221512	0.0605003	0.944291	0.629901	0.0500804	0.0143833	0.643276	0.211462	0.817005	0.97033	0.977743	0
AT1G09030	-0.742299	0.378053	2.22355	0.387922	-0.144814	-0.0480024	-0.106822	0.444869	-0.144814	-0.192817	-0.299639	0.14523	-0.742299	-0.364246	1.85931	2.24723	-0.144814	-0.192817	-0.299639	0.14523	0.597485	-0.426056	-2.33038	0.056947	0.111199	0.444155	2.34184e-05	0.487253	0.789848	0.932472	0.839946	0.400917	0.789848	0.680384	0.488754	0.741518	0.111199	0.409829	0.000104124	8.68888e-06	0.789848	0.680384	0.488754	0.741518	0.496728	0.999108	0.0102281	0.987829	0
AT1G09060	-0.132614	-0.168678	-0.539001	0.622621	-0.490001	-0.283471	-0.335444	0.800008	-0.490001	-0.773473	-1.10892	-0.308908	-0.132614	-0.301293	-0.840293	-0.217673	-0.490001	-0.773473	-1.10892	-0.308908	-0.357387	-0.114793	0.203557	0.177388	0.456455	0.34739	0.00218535	0.00134517	0.00483235	0.10468	0.0486017	8.08222e-05	0.00483235	2.79992e-05	9.91634e-08	0.0505962	0.456455	0.0630323	7.70361e-06	0.162136	0.00483235	2.79992e-05	9.91634e-08	0.0505962	0.242708	0.999108	0.619498	0.841628	0
AT1G09070	-0.409672	-1.71164	0.532692	1.39666	-0.129563	-1.39336	0.335619	1.30233	-0.129563	-1.52292	-1.1873	0.115034	-0.409672	-2.12131	-1.58862	-0.191963	-0.129563	-1.52292	-1.1873	0.115034	0.280109	0.318287	-0.197073	-0.0943257	0.0237099	5.01425e-10	0.0035032	8.51995e-08	0.505601	1.95185e-08	0.0592281	2.0818e-07	0.505601	1.01596e-09	6.74307e-08	0.489115	0.0237099	1.98487e-12	3.60995e-10	0.238762	0.505601	1.01596e-09	6.74307e-08	0.489115	0.396752	0.999108	0.651588	0.941077	0
AT1G09100	1.92724	-0.487014	-0.989981	-0.91711	1.9844	-0.305979	-0.97997	-0.901446	1.9844	1.67842	0.698447	-0.202999	1.92724	1.44023	0.450249	-0.466862	1.9844	1.67842	0.698447	-0.202999	0.057152	0.181035	0.0100112	0.0156646	5.24775e-12	0.00306535	5.53177e-07	5.66527e-06	2.89169e-12	0.0565737	6.93265e-07	6.39601e-06	2.89169e-12	1.45684e-11	3.05308e-05	0.160109	5.24775e-12	2.98997e-10	0.00313992	0.00224974	2.89169e-12	1.45684e-11	3.05308e-05	0.160109	0.870262	0.999108	0.985746	0.990629	1
AT1G09130	0.039329	-0.00424094	0.203858	-0.172248	0.0874728	0.044986	-0.0215619	-0.18912	0.0874728	0.132459	0.110897	-0.078223	0.039329	0.0350881	0.238946	0.0666983	0.0874728	0.132459	0.110897	-0.078223	0.0481437	0.0492269	-0.22542	-0.0168718	0.844635	0.984351	0.247922	0.416078	0.666674	0.833121	0.918356	0.349777	0.666674	0.450462	0.508547	0.64265	0.844635	0.845008	0.144948	0.687032	0.666674	0.450462	0.508547	0.64265	0.90679	0.999108	0.59571	0.991126	0
AT1G09140	0.560232	-1.87985	-0.525835	-0.616923	0.616739	-1.71504	-1.07555	-0.255472	0.616739	-1.0983	-2.17385	-2.42932	0.560232	-1.31961	-1.84545	-2.46237	0.616739	-1.0983	-2.17385	-2.42932	0.0565065	0.164808	-0.549711	0.36145	0.00214104	5.93607e-11	0.00320764	0.00178115	0.000754099	3.5074e-10	8.08064e-07	0.180903	0.000754099	2.10948e-07	4.40039e-13	4.93592e-14	0.00214104	9.74655e-09	1.23082e-11	3.78327e-14	0.000754099	2.10948e-07	4.40039e-13	4.93592e-14	0.88638	0.999108	0.117119	0.589662	0
AT1G09150	0.383229	0.312525	-0.355478	-0.444837	0.826581	0.118554	-0.478796	-0.692152	0.826581	0.945135	0.466339	-0.225813	0.383229	0.695755	0.340277	-0.104561	0.826581	0.945135	0.466339	-0.225813	0.443351	-0.193971	-0.123318	-0.247315	0.0426979	0.10165	0.0535212	0.0308327	6.45403e-05	0.570345	0.0115214	0.00101198	6.45403e-05	6.46338e-06	0.00899125	0.189769	0.0426979	0.00032361	0.0500433	0.545284	6.45403e-05	6.46338e-06	0.00899125	0.189769	0.182713	0.999108	0.810169	0.774762	0
AT1G09155	-0.150696	-1.06811	-0.000395221	0.386573	-1.32719	-0.977232	0.113752	0.293512	-1.32719	-2.30442	-2.19067	-1.89716	-0.150696	-1.21881	-1.21921	-0.832633	-1.32719	-2.30442	-2.19067	-1.89716	-1.17649	0.0908832	0.114147	-0.0930609	0.664286	0.001648	0.999133	0.297704	0.000140629	0.00365778	0.750984	0.428705	0.000140629	2.31086e-08	4.33872e-08	4.61552e-07	0.664286	0.000254282	0.000207465	0.00648253	0.000140629	2.31086e-08	4.33872e-08	4.61552e-07	0.0377164	0.999108	0.905595	0.970871	0
AT1G09160	2.29477	0.720886	-0.419933	0.0370934	2.24181	1.09672	-0.180483	-0.147658	2.24181	3.33853	3.15804	3.01039	2.29477	3.01566	2.59572	2.63282	2.24181	3.33853	3.15804	3.01039	-0.0529655	0.375834	0.23945	-0.184752	9.70696e-11	0.00186673	0.051883	0.906449	1.17524e-10	1.84578e-05	0.429832	0.574776	1.17524e-10	1.55885e-14	2.55224e-14	6.93611e-14	9.70696e-11	1.15967e-13	1.39356e-12	1.03788e-12	1.17524e-10	1.55885e-14	2.55224e-14	6.93611e-14	0.916194	0.999108	0.656239	0.888214	1
AT1G09170	-0.0956794	-0.193026	0.911108	-0.387231	0.247723	0.0103036	0.86586	0.102869	0.247723	0.258026	1.12389	1.22676	-0.0956794	-0.288705	0.622403	0.235172	0.247723	0.258026	1.12389	1.22676	0.343402	0.203329	-0.0452476	0.4901	0.763509	0.543298	0.00227091	0.2418	0.42508	0.977778	0.00368144	0.782663	0.42508	0.360268	0.000159889	5.35402e-05	0.763509	0.294549	0.021935	0.375273	0.42508	0.360268	0.000159889	5.35402e-05	0.53841	0.999108	0.963066	0.686291	0
AT1G09176	-0.00921278	-0.698239	1.26055	0.557574	0.103602	-0.330284	-0.0308622	0.396271	0.103602	-0.226682	-0.257544	0.138727	-0.00921278	-0.707451	0.553097	1.11067	0.103602	-0.226682	-0.257544	0.138727	0.112815	0.367955	-1.29141	-0.161303	0.978252	0.0207587	0.000105554	0.0886482	0.764901	0.287324	0.929431	0.224789	0.764901	0.434649	0.348769	0.618227	0.978252	0.0133539	0.0438931	0.00022501	0.764901	0.434649	0.348769	0.618227	0.864227	0.999108	0.0264907	0.938988	0
AT1G09190	1.58409	0.250301	-1.05304	-0.429012	0.869856	0.0238155	-1.42908	-0.675028	0.869856	0.893672	-0.535407	-1.21043	1.58409	1.83439	0.781358	0.352346	0.869856	0.893672	-0.535407	-1.21043	-0.714236	-0.226485	-0.376043	-0.246016	1.99415e-08	0.239321	1.05709e-05	0.0580805	0.000106774	0.925013	1.27693e-07	0.00287493	0.000106774	4.80373e-05	0.00652208	4.84813e-07	1.99415e-08	4.83582e-10	0.000204252	0.0624462	0.000106774	4.80373e-05	0.00652208	4.84813e-07	0.0486686	0.999108	0.40302	0.804112	1
AT1G09195	0.156678	-0.0671268	0.134522	0.311084	-0.530942	-0.113079	0.235051	0.208897	-0.530942	-0.644022	-0.40897	-0.200074	0.156678	0.0895507	0.224073	0.535157	-0.530942	-0.644022	-0.40897	-0.200074	-0.68762	-0.0459524	0.100529	-0.102188	0.66774	0.867588	0.70182	0.440402	0.118729	0.77536	0.510578	0.609938	0.118729	0.0455036	0.190065	0.525525	0.66774	0.790215	0.473883	0.083758	0.118729	0.0455036	0.190065	0.525525	0.257058	0.999108	0.922004	0.969453	0
AT1G09200	-0.146431	3.97466	0.778502	-0.196576	0.90261	3.6673	0.69996	-0.473969	0.90261	4.56991	5.26987	4.7959	-0.146431	3.82823	4.60673	4.41016	0.90261	4.56991	5.26987	4.7959	1.04904	-0.307364	-0.0785418	-0.277393	0.749729	6.11634e-10	0.0587556	0.719852	0.0315241	2.78119e-09	0.0940456	0.314441	0.0315241	9.81601e-12	3.79388e-13	2.53933e-12	0.749729	3.20248e-10	5.95762e-12	1.38544e-11	0.0315241	9.81601e-12	3.79388e-13	2.53933e-12	0.158843	0.999108	0.955085	0.920296	0
AT1G09210	0.221202	3.51121	0.630944	-0.838671	-0.198561	2.30806	0.79948	-0.796811	-0.198561	2.1095	2.90898	2.11217	0.221202	3.73242	4.36336	3.52469	-0.198561	2.1095	2.90898	2.11217	-0.419763	-1.20315	0.168535	0.0418598	0.525393	7.76579e-11	0.0520315	0.0211724	0.589889	1.2206e-07	0.0162404	0.0247411	0.589889	1.69577e-07	4.1543e-10	1.27315e-07	0.525393	5.27681e-12	1.49711e-13	1.03968e-11	0.589889	1.69577e-07	4.1543e-10	1.27315e-07	0.505495	0.597666	0.858176	0.987308	0
AT1G09220	0.559279	0.252683	-1.25902	-0.802778	1.12618	-0.0199393	-1.10875	-0.982371	1.12618	1.10624	-0.00250564	-0.984877	0.559279	0.811962	-0.447057	-1.24984	1.12618	1.10624	-0.00250564	-0.984877	0.566903	-0.272623	0.150271	-0.179593	0.0692529	0.439471	0.000155182	0.0171315	0.000495598	0.958781	0.000643694	0.00343358	0.000495598	0.000405363	0.992657	0.00106513	0.0692529	0.00657718	0.111281	8.37279e-05	0.000495598	0.000405363	0.992657	0.00106513	0.306737	0.999108	0.864367	0.933544	0
AT1G09230	0.166891	-0.0909907	-0.820307	-0.309345	0.802709	-0.387578	-1.16659	-0.193801	0.802709	0.415131	-0.751461	-0.945262	0.166891	0.0758999	-0.744407	-1.05375	0.802709	0.415131	-0.751461	-0.945262	0.635818	-0.296587	-0.346285	0.115543	0.467844	0.716197	0.000459245	0.215538	0.000553855	0.0847266	7.16456e-06	0.448056	0.000553855	0.0480227	0.000634356	4.47672e-05	0.467844	0.727191	0.000700209	1.09887e-05	0.000553855	0.0480227	0.000634356	4.47672e-05	0.100383	0.999108	0.484297	0.94188	0
AT1G09240	0.103532	0.111583	3.99808	-0.767207	0.585633	0.544233	4.19314	-1.32786	0.585633	1.12987	5.323	3.99514	0.103532	0.215115	4.2132	3.44599	0.585633	1.12987	5.323	3.99514	0.482101	0.43265	0.195058	-0.560654	0.790023	0.784558	2.22639e-11	0.0481002	0.0986815	0.13291	9.55638e-12	0.000844476	0.0986815	0.00136983	9.63072e-15	3.05035e-12	0.790023	0.528013	1.11621e-12	5.8178e-11	0.0986815	0.00136983	9.63072e-15	3.05035e-12	0.470253	0.999108	0.844373	0.713396	0
AT1G09250	-1.12923	-0.441429	0.433835	-0.00497931	-0.710423	-0.14851	0.510465	0.356851	-0.710423	-0.858933	-0.348468	0.00838336	-1.12923	-1.57065	-1.13682	-1.1418	-0.710423	-0.858933	-0.348468	0.00838336	0.418802	0.292919	0.0766304	0.361831	1.52714e-05	0.0543846	0.0502599	0.987904	0.00223442	0.55271	0.0239322	0.146064	0.00223442	0.000233454	0.0953682	0.969524	1.52714e-05	4.19553e-08	5.51151e-06	4.98476e-06	0.00223442	0.000233454	0.0953682	0.969524	0.306145	0.999108	0.91027	0.708123	-1
AT1G09270	0.447656	-0.683597	0.131897	-0.294263	0.599747	-0.217285	-0.239121	-0.0320836	0.599747	0.382462	0.143341	0.111258	0.447656	-0.235941	-0.104044	-0.398308	0.599747	0.382462	0.143341	0.111258	0.152092	0.466312	-0.371017	0.262179	0.023527	0.000997847	0.502985	0.180059	0.00274549	0.288192	0.223972	0.906365	0.00274549	0.0399055	0.43089	0.541895	0.023527	0.201467	0.566843	0.0279774	0.00274549	0.0399055	0.43089	0.541895	0.703601	0.918047	0.379967	0.767907	0
AT1G09280	0.384329	-0.0328573	-1.39901	-0.356184	0.216076	-0.0601376	-1.01614	-0.58195	0.216076	0.155938	-0.860206	-1.44216	0.384329	0.351471	-1.04754	-1.40373	0.216076	0.155938	-0.860206	-1.44216	-0.168253	-0.0272803	0.38287	-0.225766	0.088203	0.902161	6.07152e-07	0.154932	0.360063	0.821493	5.28837e-05	0.0156825	0.360063	0.479027	0.000175602	1.09195e-07	0.088203	0.0972777	1.5268e-05	1.78369e-07	0.360063	0.479027	0.000175602	1.09195e-07	0.714547	0.999108	0.438557	0.848493	0
AT1G09290	0.524642	-0.396135	-1.28494	-0.675787	1.03563	-0.297669	-0.944391	-0.786564	1.03563	0.737964	-0.206427	-0.992991	0.524642	0.128506	-1.15644	-1.83222	1.03563	0.737964	-0.206427	-0.992991	0.510991	0.0984664	0.340553	-0.110777	0.00572762	0.0347685	1.09398e-07	0.00127338	2.38925e-06	0.114869	1.12582e-05	0.000235309	2.38925e-06	0.000130495	0.225597	1.9089e-06	0.00572762	0.468144	1.83489e-07	4.07352e-11	2.38925e-06	0.000130495	0.225597	1.9089e-06	0.115254	0.999108	0.397977	0.931235	0
AT1G09300	0.519869	0.359411	-1.25281	-1.0928	-0.0107756	0.2585	-0.568393	-1.10356	-0.0107756	0.247725	-0.320668	-1.42423	0.519869	0.879279	-0.373531	-1.46633	-0.0107756	0.247725	-0.320668	-1.42423	-0.530644	-0.10091	0.684418	-0.0107641	0.0325421	0.143823	8.37169e-06	0.000131591	0.970815	0.30732	0.0186288	0.000103845	0.970815	0.285749	0.14902	4.40233e-07	0.0325421	0.000379639	0.0913902	2.86028e-07	0.970815	0.285749	0.14902	4.40233e-07	0.21569	0.999108	0.160879	0.994653	0
AT1G09310	-0.619979	2.34663	4.06885	0.814589	0.823969	2.16292	3.6075	0.736454	0.823969	2.98689	6.59438	7.33084	-0.619979	1.72665	5.7955	6.61009	0.823969	2.98689	6.59438	7.33084	1.44395	-0.183716	-0.46135	-0.0781358	0.0329323	8.24062e-09	3.18654e-13	0.010447	0.00488514	3.57388e-08	3.32011e-12	0.017338	0.00488514	2.41627e-11	3.08863e-18	3.92775e-19	0.0329323	4.88944e-07	3.98971e-17	3.27094e-18	0.00488514	2.41627e-11	3.08863e-18	3.92775e-19	0.00599957	0.999108	0.473295	0.972227	0
AT1G09320	0.362353	-0.492599	-1.12769	-0.506488	0.609262	-0.682863	-1.32173	-0.863351	0.609262	-0.0736009	-1.39533	-2.25869	0.362353	-0.130246	-1.25793	-1.76442	0.609262	-0.0736009	-1.39533	-2.25869	0.246909	-0.190264	-0.194048	-0.356863	0.135158	0.0435321	3.18054e-05	0.0549448	0.0117105	0.0061121	4.1241e-06	0.00127453	0.0117105	0.765139	6.03387e-07	1.11919e-10	0.135158	0.575582	3.06663e-06	1.15801e-08	0.0117105	0.765139	6.03387e-07	1.11919e-10	0.602668	0.999108	0.757675	0.73818	0
AT1G09330	0.588847	0.280403	-0.0715859	-0.341592	-0.169844	0.321866	0.382624	-0.364441	-0.169844	0.152022	0.534646	0.170206	0.588847	0.86925	0.797664	0.456072	-0.169844	0.152022	0.534646	0.170206	-0.758691	0.0414631	0.45421	-0.0228482	0.0870922	0.442729	0.844266	0.397107	0.660892	0.377795	0.269406	0.345032	0.660892	0.659189	0.0910086	0.595643	0.0870922	0.00886965	0.0133895	0.14335	0.660892	0.659189	0.0910086	0.595643	0.212408	0.999108	0.570016	0.993981	0
AT1G09340	0.928451	0.702622	1.95397	1.88747	1.43016	0.728035	2.694	1.64021	1.43016	2.15819	4.8522	6.49241	0.928451	1.63107	3.58504	5.47251	1.43016	2.15819	4.8522	6.49241	0.501707	0.0254129	0.740035	-0.247257	0.00360172	0.0250308	4.76609e-07	2.77038e-06	3.27261e-05	0.0208496	2.50228e-09	1.62463e-05	3.27261e-05	3.35734e-08	3.82739e-15	1.36444e-17	0.00360172	3.31724e-06	1.78045e-12	3.82621e-16	3.27261e-05	3.35734e-08	3.82739e-15	1.36444e-17	0.374479	0.999108	0.247413	0.893754	0
AT1G09380	-0.14643	3.45583	-0.806042	-2.0002	-0.393856	3.06284	-0.605766	-1.45619	-0.393856	2.66898	2.06321	0.60702	-0.14643	3.3094	2.50336	0.503156	-0.393856	2.66898	2.06321	0.60702	-0.247426	-0.392994	0.200275	0.544009	0.718127	9.21475e-10	0.0289868	1.75102e-05	0.312288	8.08731e-09	0.103558	0.000593483	0.312288	2.44201e-08	1.35557e-06	0.0777237	0.718127	5.44873e-10	6.03353e-08	0.139881	0.312288	2.44201e-08	1.35557e-06	0.0777237	0.751	0.999108	0.84959	0.745552	0
AT1G09390	0.678199	2.04293	-0.0472061	-0.455512	0.6585	1.59639	0.129786	-0.283801	0.6585	2.25489	2.38468	2.10088	0.678199	2.72113	2.67392	2.21841	0.6585	2.25489	2.38468	2.10088	-0.0196999	-0.446539	0.176992	0.171711	0.0238458	1.36833e-07	0.881888	0.170903	0.0262365	6.35109e-06	0.689497	0.403789	0.0262365	7.94663e-09	2.18552e-09	2.09771e-08	0.0238458	2.77667e-10	2.68594e-10	8.34917e-09	0.0262365	7.94663e-09	2.18552e-09	2.09771e-08	0.979853	0.999108	0.829367	0.934979	0
AT1G09410	0.835967	0.436673	-0.530554	-0.00525331	0.664638	0.590286	-1.26004	-0.165509	0.664638	1.25492	-0.00511869	-0.170627	0.835967	1.27264	0.742087	0.736833	0.664638	1.25492	-0.00511869	-0.170627	-0.17133	0.153613	-0.729489	-0.160255	0.0527545	0.331637	0.208191	0.9934	0.123861	0.181698	0.0041446	0.762795	0.123861	0.00298249	0.989785	0.673803	0.0527545	0.00272567	0.0608485	0.0613918	0.123861	0.00298249	0.989785	0.673803	0.855708	0.999108	0.44159	0.961713	0
AT1G09415	-0.248947	0.142082	0.0683849	0.587476	0.0200121	0.207451	-0.243172	1.66543	0.0200121	0.227463	-0.0157086	1.64972	-0.248947	-0.106866	-0.0384808	0.548995	0.0200121	0.227463	-0.0157086	1.64972	0.268959	0.0653695	-0.311557	1.07795	0.457366	0.695438	0.841999	0.0991247	0.959396	0.561161	0.469778	2.32848e-05	0.959396	0.471895	0.960669	3.90365e-06	0.457366	0.736775	0.900016	0.0630945	0.959396	0.471895	0.960669	3.90365e-06	0.679211	0.999108	0.699112	0.298929	0
AT1G09420	0.131461	-0.225369	-0.379395	-0.402374	-0.38737	-0.422002	-0.379175	-0.306789	-0.38737	-0.809372	-1.18855	-1.49534	0.131461	-0.0939079	-0.473303	-0.875678	-0.38737	-0.809372	-1.18855	-1.49534	-0.518831	-0.196633	0.000220343	0.0955854	0.669768	0.461305	0.175523	0.212909	0.181571	0.150222	0.185029	0.34034	0.181571	0.00386221	6.72974e-05	2.8529e-06	0.669768	0.739125	0.071869	0.00166414	0.181571	0.00386221	6.72974e-05	2.8529e-06	0.315855	0.999108	0.999947	0.9671	0
AT1G09421	0.251528	-0.523616	-0.357298	0.00977353	-0.232958	-0.556422	-0.257884	-0.0278566	-0.232958	-0.78938	-1.04726	-1.07512	0.251528	-0.272089	-0.629387	-0.619614	-0.232958	-0.78938	-1.04726	-1.07512	-0.484485	-0.0328058	0.099414	-0.0376301	0.384046	0.0656678	0.193763	0.980445	0.438024	0.0509557	0.370265	0.94461	0.438024	0.00404037	0.000236158	0.000168012	0.384046	0.306186	0.0167449	0.0178808	0.438024	0.00404037	0.000236158	0.000168012	0.342771	0.999108	0.905489	0.986244	0
AT1G09430	-0.471918	-0.000544476	-0.0211923	-0.155816	-0.0935782	0.109791	0.0221149	-0.132299	-0.0935782	0.016213	0.0383279	-0.0939711	-0.471918	-0.472462	-0.493654	-0.64947	-0.0935782	0.016213	0.0383279	-0.0939711	0.378339	0.110336	0.0433072	0.0235167	0.00415983	0.997602	0.901228	0.407958	0.597851	0.53133	0.905737	0.475456	0.597851	0.923482	0.8025	0.526792	0.00415983	0.00273561	0.0015675	8.50987e-05	0.597851	0.923482	0.8025	0.526792	0.180492	0.999108	0.931518	0.985225	0
AT1G09460	-0.186666	1.5142	0.516055	-0.148627	0.137671	1.49126	-0.225173	0.306823	0.137671	1.62894	1.40376	1.71059	-0.186666	1.32753	1.84359	1.69496	0.137671	1.62894	1.40376	1.71059	0.324337	-0.0229346	-0.741228	0.455451	0.584493	3.52521e-05	0.100485	0.722882	0.708794	4.53856e-05	0.506907	0.404922	0.708794	5.80763e-06	3.66075e-05	2.22837e-06	0.584493	9.29561e-05	7.55755e-07	2.65262e-06	0.708794	5.80763e-06	3.66075e-05	2.22837e-06	0.610067	0.999108	0.268958	0.754645	0
AT1G09470	-0.0290044	0.570471	-0.0898029	0.418404	0.874317	0.129208	-0.0394283	0.798595	0.874317	1.00353	0.964097	1.76269	-0.0290044	0.541466	0.451664	0.870067	0.874317	1.00353	0.964097	1.76269	0.903322	-0.441263	0.0503746	0.380191	0.95553	0.219454	0.85123	0.436023	0.0519753	0.808689	0.940528	0.100131	0.0519753	0.0202471	0.0226035	0.000136369	0.95553	0.204193	0.274081	0.036861	0.0519753	0.0202471	0.0226035	0.000136369	0.264837	0.999108	0.97494	0.887085	0
AT1G09480	-0.101344	-0.522264	-0.384478	0.490805	0.0563663	-0.0470061	-0.124012	0.244125	0.0563663	0.0093602	-0.114652	0.129473	-0.101344	-0.623608	-1.00809	-0.517282	0.0563663	0.0093602	-0.114652	0.129473	0.15771	0.475258	0.260466	-0.246679	0.823688	0.213155	0.341366	0.29637	0.908694	0.925111	0.786948	0.621899	0.908694	0.98265	0.76906	0.738548	0.823688	0.105621	0.00915175	0.163325	0.908694	0.98265	0.76906	0.738548	0.86147	0.999108	0.815485	0.930329	0
AT1G09490	0.137526	0.876541	-0.13908	0.0223776	0.772329	0.40779	-0.0944774	0.127154	0.772329	1.18012	1.08564	1.2128	0.137526	1.01407	0.874986	0.897363	0.772329	1.18012	1.08564	1.2128	0.634804	-0.468751	0.044603	0.104776	0.723956	0.0165489	0.708467	0.965907	0.0307925	0.276362	0.816012	0.782182	0.0307925	0.00103034	0.0019093	0.000648413	0.723956	0.004007	0.00994084	0.00812564	0.0307925	0.00103034	0.0019093	0.000648413	0.329651	0.999108	0.971984	0.970613	0
AT1G09500	-2.16524	-1.32531	-0.307278	0.548036	-1.79342	-0.519196	-0.510857	0.0362139	-1.79342	-2.31262	-2.82347	-2.78726	-2.16524	-3.49054	-3.79782	-3.24979	-1.79342	-2.31262	-2.82347	-2.78726	0.371818	0.806111	-0.20358	-0.511822	1.07339e-07	0.000123171	0.319309	0.112481	1.61891e-06	0.102591	0.098981	0.934427	1.61891e-06	1.20968e-08	2.27245e-10	2.88291e-10	1.07339e-07	5.83376e-12	7.03933e-13	1.5278e-11	1.61891e-06	1.20968e-08	2.27245e-10	2.88291e-10	0.533473	0.88239	0.811268	0.699313	-1
AT1G09520	0.607078	-0.885103	-1.51843	-0.18549	0.850646	-0.749823	-1.19684	-0.212216	0.850646	0.100823	-1.09601	-1.30823	0.607078	-0.278025	-1.79645	-1.98194	0.850646	0.100823	-1.09601	-1.30823	0.243568	0.13528	0.321591	-0.0267257	0.00244348	4.74907e-05	1.35307e-08	0.414816	6.04156e-05	0.000344394	6.82656e-07	0.325691	6.04156e-05	0.598707	8.11365e-07	4.22978e-08	0.00244348	0.125769	1.35958e-10	1.9453e-11	6.04156e-05	0.598707	8.11365e-07	4.22978e-08	0.505611	0.999108	0.450216	0.986041	0
AT1G09530	0.298934	-0.15467	1.42991	-0.372136	0.412343	-0.636633	1.17057	-0.253363	0.412343	-0.224291	0.946282	0.692919	0.298934	0.144264	1.57417	1.20204	0.412343	-0.224291	0.946282	0.692919	0.113409	-0.481963	-0.259336	0.118773	0.165891	0.503097	1.99087e-07	0.115885	0.0526803	0.0041914	4.2668e-06	0.2863	0.0526803	0.274331	3.00564e-05	0.000968083	0.165891	0.481587	1.08803e-08	9.72024e-07	0.0526803	0.274331	3.00564e-05	0.000968083	0.803678	0.951149	0.610776	0.938004	0
AT1G09560	-0.172162	-0.679883	1.65638	0.0472941	-0.474667	-0.749929	1.186	-0.0400441	-0.474667	-1.2246	-0.0385938	-0.0786379	-0.172162	-0.852045	0.804338	0.851632	-0.474667	-1.2246	-0.0385938	-0.0786379	-0.302505	-0.0700454	-0.470381	-0.0873381	0.435856	0.00230063	1.7218e-08	0.873099	0.0254976	0.000963103	3.42551e-06	0.891802	0.0254976	8.58681e-07	0.852452	0.696672	0.435856	0.000134417	0.000211173	0.000105389	0.0254976	8.58681e-07	0.852452	0.696672	0.449235	0.999108	0.293143	0.957646	0
AT1G09570	2.03166	-0.763445	-0.111642	0.237315	1.50867	-0.483256	0.0648374	0.388788	1.50867	1.02541	1.09025	1.47904	2.03166	1.26821	1.15657	1.39388	1.50867	1.02541	1.09025	1.47904	-0.522988	0.280189	0.17648	0.151473	2.08544e-12	2.42845e-05	0.479912	0.179753	3.44922e-10	0.00333627	0.709042	0.0213682	3.44922e-10	1.16957e-07	3.18765e-08	1.12985e-10	2.08544e-12	3.05757e-09	1.17783e-08	3.68875e-10	3.44922e-10	1.16957e-07	3.18765e-08	1.12985e-10	0.0588499	0.999108	0.644108	0.859911	1
AT1G09575	0.0952427	0.43956	1.574	0.522629	0.20542	1.04545	2.27849	0.965379	0.20542	1.25087	3.52936	4.49474	0.0952427	0.534803	2.10881	2.63144	0.20542	1.25087	3.52936	4.49474	0.110177	0.605894	0.704485	0.44275	0.799167	0.207339	3.65787e-05	0.169265	0.585194	0.0032177	2.07436e-07	0.00853259	0.585194	0.000323206	1.55933e-11	1.26004e-13	0.799167	0.095391	2.06473e-07	4.26712e-09	0.585194	0.000323206	1.55933e-11	1.26004e-13	0.885647	0.999108	0.326538	0.77677	0
AT1G09580	-0.649373	0.892726	0.190124	-0.0011402	0.0140092	0.683541	0.240569	-0.559457	0.0140092	0.69755	0.938119	0.378662	-0.649373	0.243353	0.433477	0.432337	0.0140092	0.69755	0.938119	0.378662	0.663383	-0.209185	0.0504443	-0.558317	0.0113683	0.000876554	0.450353	0.997587	0.963683	0.0085404	0.350713	0.0379502	0.963683	0.00461322	0.000245085	0.101331	0.0113683	0.308579	0.0619232	0.0613869	0.963683	0.00461322	0.000245085	0.101331	0.135529	0.999108	0.950336	0.554004	0
AT1G09590	0.870147	1.29596	-0.511473	-0.399773	1.65366	0.927898	-0.145538	-1.1891	1.65366	2.58156	2.43602	1.24692	0.870147	2.16611	1.65464	1.25487	1.65366	2.58156	2.43602	1.24692	0.783513	-0.368067	0.365935	-0.789332	0.00090949	8.56369e-06	0.0356698	0.147682	1.63613e-07	0.000519988	0.58351	5.80164e-05	1.63613e-07	2.15585e-11	4.61841e-11	4.99982e-06	0.00090949	6.65232e-10	6.11947e-08	4.72506e-06	1.63613e-07	2.15585e-11	4.61841e-11	4.99982e-06	0.0714395	0.999108	0.515493	0.334588	0
AT1G09620	0.903441	-0.0508752	-0.954953	-0.479408	-0.336773	0.269385	-0.538739	-0.289085	-0.336773	-0.0673871	-0.606126	-0.895212	0.903441	0.852565	-0.102388	-0.581795	-0.336773	-0.0673871	-0.606126	-0.895212	-1.24021	0.320261	0.416214	0.190322	2.45838e-05	0.816724	1.09958e-05	0.0198393	0.0721464	0.162067	0.00490079	0.156183	0.0721464	0.724218	0.0010486	1.05977e-05	2.45838e-05	2.76319e-05	0.556586	0.00148855	0.0721464	0.724218	0.0010486	1.05977e-05	0.000706445	0.999108	0.290553	0.846867	0
AT1G09630	1.15399	1.36272	0.829364	-0.520058	2.47644	1.15634	0.502088	-0.703044	2.47644	3.63278	4.13487	3.43182	1.15399	2.51671	3.34607	2.82601	2.47644	3.63278	4.13487	3.43182	1.32245	-0.206379	-0.327276	-0.182986	0.000283866	4.19121e-05	0.00518676	0.109355	3.11461e-09	0.000304211	0.0848191	0.0251492	3.11461e-09	7.39627e-13	3.48086e-14	1.51995e-12	0.000283866	9.54475e-10	2.60702e-12	7.22121e-11	3.11461e-09	7.39627e-13	3.48086e-14	1.51995e-12	0.0116496	0.999108	0.645851	0.92534	1
AT1G09640	1.37127	-0.0556559	-0.51044	-0.665357	0.982756	0.248025	-0.312338	-0.406633	0.982756	1.23078	0.918442	0.511809	1.37127	1.31562	0.805176	0.139819	0.982756	1.23078	0.918442	0.511809	-0.388517	0.303681	0.198102	0.258724	2.91992e-09	0.762368	0.00191974	0.000341015	5.92855e-07	0.129038	0.0490734	0.0176994	5.92855e-07	6.15049e-09	6.97057e-07	0.00109338	2.91992e-09	2.01988e-09	5.28351e-06	0.337196	5.92855e-07	6.15049e-09	6.97057e-07	0.00109338	0.169026	0.979123	0.602612	0.702837	1
AT1G09645	0.277407	-1.30406	-0.174164	0.183378	0.750274	-1.2053	0.150552	0.406377	0.750274	-0.455023	-0.304471	0.101906	0.277407	-1.02666	-1.20082	-1.01744	0.750274	-0.455023	-0.304471	0.101906	0.472867	0.0987662	0.324716	0.222999	0.157565	2.0648e-07	0.36622	0.426503	0.000292005	7.56509e-07	0.457098	0.0508474	0.000292005	0.0148508	0.0898575	0.574612	0.157565	3.37122e-06	2.25744e-07	2.92102e-06	0.000292005	0.0148508	0.0898575	0.574612	0.168792	0.999108	0.450129	0.816797	0
AT1G09660	1.74098	0.752264	-1.10603	-0.573837	1.08639	0.78793	-0.599169	-0.34294	1.08639	1.87432	1.27515	0.932212	1.74098	2.49325	1.38722	0.813385	1.08639	1.87432	1.27515	0.932212	-0.654593	0.0356665	0.506857	0.230897	3.0948e-09	0.000572276	4.46995e-06	0.0106081	4.85235e-06	0.000368	0.00403829	0.118793	4.85235e-06	2.28662e-10	1.73174e-07	1.85721e-05	3.0948e-09	1.01318e-12	4.33573e-08	0.000106431	4.85235e-06	2.28662e-10	1.73174e-07	1.85721e-05	0.0669619	0.999108	0.227665	0.819646	1
AT1G09665	-1.4754	-0.526252	0.249061	-0.421762	-1.50431	-0.53027	-0.401167	0.181412	-1.50431	-2.03458	-2.43574	-2.25433	-1.4754	-2.00165	-1.75259	-2.17436	-1.50431	-2.03458	-2.43574	-2.25433	-0.0289049	-0.00401771	-0.650228	0.603174	2.59281e-05	0.0918174	0.416427	0.227011	1.63141e-05	0.090617	0.19279	0.627826	1.63141e-05	8.84026e-08	2.82696e-09	1.12035e-08	2.59281e-05	1.25892e-07	8.28549e-07	2.22585e-08	1.63141e-05	8.84026e-08	2.82696e-09	1.12035e-08	0.97024	0.999108	0.316709	0.618452	-1
AT1G09680	0.38416	-0.475201	-0.539139	-0.368889	-0.0943622	-0.63609	-1.35155	0.08127	-0.0943622	-0.730452	-2.082	-2.00073	0.38416	-0.0910409	-0.63018	-0.99907	-0.0943622	-0.730452	-2.082	-2.00073	-0.478522	-0.160889	-0.812411	0.450159	0.0617336	0.0224748	0.00861097	0.10335	0.685371	0.0029968	2.7136e-07	0.755614	0.685371	0.000456907	2.40804e-11	5.1953e-11	0.0617336	0.648137	0.00164367	8.04256e-06	0.685371	0.000456907	2.40804e-11	5.1953e-11	0.186191	0.999108	0.04275	0.557993	0
AT1G09690	1.30888	1.02984	-0.398984	-0.235829	1.40727	0.715315	0.102124	-0.635869	1.40727	2.12258	2.22471	1.58884	1.30888	2.33872	1.93973	1.70391	1.40727	2.12258	2.22471	1.58884	0.0983872	-0.31452	0.501107	-0.40004	9.85075e-08	4.29537e-06	0.0307244	0.271922	2.35232e-08	0.000429396	0.613267	0.00211937	2.35232e-08	4.29767e-12	1.11421e-12	7.8965e-10	9.85075e-08	6.98184e-13	1.81298e-11	2.20677e-10	2.35232e-08	4.29767e-12	1.11421e-12	7.8965e-10	0.806158	0.999108	0.188617	0.573111	1
AT1G09700	2.71814	-0.153705	-0.935018	-0.716931	2.18545	-0.169795	-1.3757	-0.789402	2.18545	2.01565	0.63995	-0.149452	2.71814	2.56444	1.62942	0.912489	2.18545	2.01565	0.63995	-0.149452	-0.532695	-0.0160906	-0.440685	-0.0724708	3.25243e-14	0.387064	3.26675e-06	0.000265204	1.59221e-12	0.339824	7.88548e-09	7.62809e-05	1.59221e-12	1.40834e-12	0.000191701	0.333404	3.25243e-14	1.46711e-14	6.58001e-11	1.71267e-06	1.59221e-12	1.40834e-12	0.000191701	0.333404	0.0709617	0.999108	0.199569	0.955708	1
AT1G09710	0.453159	-0.639059	-0.855983	-0.150954	0.632976	-0.770845	-1.19984	0.199243	0.632976	-0.137869	-1.33771	-1.13846	0.453159	-0.1859	-1.04188	-1.19284	0.632976	-0.137869	-1.33771	-1.13846	0.179817	-0.131786	-0.343855	0.350197	0.237381	0.0955827	0.0219125	0.76341	0.0941817	0.0447714	0.00214132	0.668307	0.0941817	0.719973	0.000419511	0.00190413	0.237381	0.612096	0.00411077	0.00126187	0.0941817	0.719973	0.000419511	0.00190413	0.826564	0.999108	0.720241	0.869317	0
AT1G09720	-1.42396	0.434141	0.128477	0.254492	-0.440892	-0.116283	0.108032	0.0740155	-0.440892	-0.557175	-0.449143	-0.375128	-1.42396	-0.989821	-0.861344	-0.606852	-0.440892	-0.557175	-0.449143	-0.375128	0.98307	-0.550424	-0.0204458	-0.180476	0.000640763	0.285987	0.753339	0.600236	0.275531	0.801139	0.807285	0.891369	0.275531	0.134517	0.213248	0.296183	0.000640763	0.00910034	0.0188172	0.0896114	0.275531	0.134517	0.213248	0.296183	0.15517	0.999108	0.988729	0.951308	-1
AT1G09730	-0.315162	-0.355672	-0.447872	-0.119187	-0.255425	-0.574591	-0.318364	0.0460895	-0.255425	-0.830016	-1.14838	-1.10229	-0.315162	-0.670833	-1.11871	-1.23789	-0.255425	-0.830016	-1.14838	-1.10229	0.0597366	-0.218919	0.129508	0.165276	0.161618	0.116407	0.0406648	0.676741	0.266287	0.0121234	0.152327	0.88033	0.266287	0.000288975	3.71941e-06	6.43367e-06	0.161618	0.00238718	5.60691e-06	1.19839e-06	0.266287	0.000288975	3.71941e-06	6.43367e-06	0.906901	0.999108	0.833829	0.902685	0
AT1G09740	-0.413494	-1.31279	1.6259	0.934051	-0.0545846	-1.02264	1.44877	0.544088	-0.0545846	-1.07722	0.371552	0.915641	-0.413494	-1.72628	-0.100381	0.833671	-0.0545846	-1.07722	0.371552	0.915641	0.35891	0.290154	-0.17713	-0.389963	0.0753242	2.71838e-06	9.3378e-08	0.000476093	0.84186	8.2055e-05	6.20188e-07	0.0279359	0.84186	1.88637e-05	0.0825035	0.000117559	0.0753242	1.20154e-08	0.642752	0.000343808	0.84186	1.88637e-05	0.0825035	0.000117559	0.401496	0.999108	0.771592	0.686912	0
AT1G09750	0.169728	2.04086	2.2799	1.24916	-0.88925	1.7575	2.14173	1.59913	-0.88925	0.868253	3.00998	4.60911	0.169728	2.21058	4.49048	5.73964	-0.88925	0.868253	3.00998	4.60911	-1.05898	-0.283354	-0.138168	0.349967	0.601874	2.181e-07	3.42e-08	0.000408849	0.00419445	2.33669e-06	1.03816e-07	1.96014e-05	0.00419445	0.00371644	4.37661e-11	9.03032e-15	0.601874	2.00687e-08	1.60858e-14	1.25977e-16	0.00419445	0.00371644	4.37661e-11	9.03032e-15	0.0482787	0.999108	0.876528	0.816797	0
AT1G09760	0.878673	0.394959	-1.01645	-0.499685	1.25442	0.402145	-0.706253	-0.68977	1.25442	1.65656	0.95031	0.26054	0.878673	1.27363	0.257179	-0.242506	1.25442	1.65656	0.95031	0.26054	0.375745	0.00718561	0.3102	-0.190085	1.27858e-05	0.0252639	1.57158e-06	0.00913873	4.46131e-08	0.0233131	0.000186494	0.000479663	4.46131e-08	1.1677e-10	1.50759e-06	0.101866	1.27858e-05	1.61054e-08	0.106063	0.125198	4.46131e-08	1.1677e-10	1.50759e-06	0.101866	0.224075	0.999108	0.414626	0.828672	0
AT1G09770	1.47093	-0.256677	-0.476594	-0.125111	1.04517	-0.3468	-0.921393	0.230373	1.04517	0.698373	-0.22302	0.00735298	1.47093	1.21426	0.737661	0.61255	1.04517	0.698373	-0.22302	0.00735298	-0.425759	-0.0901233	-0.444799	0.355484	1.76847e-08	0.188191	0.0119873	0.595342	3.17169e-06	0.0730677	2.26876e-05	0.27536	3.17169e-06	0.000335892	0.20331	0.968377	1.76847e-08	1.72678e-07	0.000156008	0.00104873	3.17169e-06	0.000335892	0.20331	0.968377	0.206556	0.999108	0.260582	0.640717	1
AT1G09780	0.530134	3.77309	1.09409	-0.544734	1.09686	3.95873	1.1291	-0.906173	1.09686	5.05559	6.18469	5.27852	0.530134	4.30322	5.39731	4.85258	1.09686	5.05559	6.18469	5.27852	0.566729	0.185642	0.0350124	-0.361439	0.103031	1.31232e-11	0.00113506	0.129249	0.00109769	5.63328e-12	0.000901217	0.00940861	0.00109769	8.46397e-15	8.66684e-17	1.89096e-15	0.103031	1.95198e-13	1.32708e-15	1.05183e-14	0.00109769	8.46397e-15	8.66684e-17	1.89096e-15	0.334889	0.999108	0.975962	0.823868	0
AT1G09794	-0.397665	-0.892153	-0.344122	0.282455	-0.11497	-0.702682	-0.562632	0.0728222	-0.11497	-0.817652	-1.38028	-1.30746	-0.397665	-1.28982	-1.63394	-1.35149	-0.11497	-0.817652	-1.38028	-1.30746	0.282695	0.189471	-0.218511	-0.209632	0.195092	0.00450057	0.249027	0.433205	0.743577	0.0232045	0.0616157	0.858168	0.743577	0.00562499	2.10768e-05	4.07298e-05	0.195092	6.41745e-05	1.96189e-06	2.73682e-05	0.743577	0.00562499	2.10768e-05	4.07298e-05	0.64033	0.999108	0.785865	0.91356	0
AT1G09795	0.116404	-0.38258	-0.253029	0.0944809	0.140162	-0.579514	-0.309975	0.376768	0.140162	-0.439352	-0.749327	-0.372559	0.116404	-0.266176	-0.519206	-0.424725	0.140162	-0.439352	-0.749327	-0.372559	0.0237584	-0.196934	-0.0569458	0.282287	0.565775	0.0492437	0.17796	0.703421	0.500296	0.00375013	0.103742	0.0669037	0.500296	0.016932	0.000140831	0.0358347	0.565775	0.141016	0.00473731	0.0176294	0.500296	0.016932	0.000140831	0.0358347	0.960229	0.999108	0.922004	0.741316	0
AT1G09800	0.500681	0.526727	-1.15863	-1.50335	0.442383	0.780503	-1.08376	-1.62487	0.442383	1.22289	0.139131	-1.48574	0.500681	1.02741	-0.131225	-1.63457	0.442383	1.22289	0.139131	-1.48574	-0.0582987	0.253777	0.0748777	-0.121527	0.0709924	0.0600555	0.000121946	1.36377e-05	0.1105	0.00631867	0.000274609	4.2485e-06	0.1105	3.63307e-05	0.592639	1.8713e-06	0.0709924	0.000304532	0.610535	4.40624e-07	0.1105	3.63307e-05	0.592639	1.8713e-06	0.927563	0.999108	0.931566	0.954465	0
AT1G09810	0.685662	-0.796376	-2.23067	-0.882446	0.699681	-0.625678	-2.17143	-1.11809	0.699681	0.0740031	-2.09742	-3.21551	0.685662	-0.110714	-2.34138	-3.22383	0.699681	0.0740031	-2.09742	-3.21551	0.0140185	0.170699	0.0592418	-0.235641	0.00043968	8.57626e-05	4.6293e-12	5.77395e-05	0.000300289	0.0011988	8.04628e-12	2.30819e-06	0.000300289	0.687266	1.91769e-12	3.9371e-16	0.00043968	0.526944	2.28309e-13	3.82621e-16	0.000300289	0.687266	1.91769e-12	3.9371e-16	0.976269	0.999108	0.913932	0.778403	0
AT1G09812	-0.235513	-0.620003	1.0535	0.99891	0.240537	-0.266324	0.0515433	0.548702	0.240537	-0.0257874	0.0257559	0.574458	-0.235513	-0.855516	0.197982	1.19689	0.240537	-0.0257874	0.0257559	0.574458	0.47605	0.353679	-1.00196	-0.450209	0.64855	0.209421	0.0263675	0.0583897	0.658033	0.621735	0.926978	0.307169	0.658033	0.959759	0.956983	0.192112	0.64855	0.0602563	0.660241	0.00840688	0.658033	0.959759	0.956983	0.192112	0.617776	0.999108	0.324693	0.866791	0
AT1G09815	0.544293	-1.00493	-0.600155	-0.502276	1.32371	-1.0683	-0.596677	-0.856515	1.32371	0.255416	-0.341261	-1.19778	0.544293	-0.460639	-1.06079	-1.56307	1.32371	0.255416	-0.341261	-1.19778	0.779419	-0.0633635	0.00347753	-0.354239	0.0088934	1.91123e-05	0.00376479	0.0245623	2.51716e-07	9.05772e-06	0.00419842	0.000266942	2.51716e-07	0.188749	0.0701675	4.70084e-07	0.0088934	0.0184355	3.27141e-06	5.15893e-09	2.51716e-07	0.188749	0.0701675	4.70084e-07	0.0295527	0.999108	0.996853	0.671019	0
AT1G09820	1.69761	0.238667	-0.643716	0.063217	1.49409	0.155342	-1.10854	-0.388891	1.49409	1.64943	0.540888	0.151997	1.69761	1.93628	1.29256	1.35578	1.49409	1.64943	0.540888	0.151997	-0.20352	-0.083325	-0.464828	-0.452108	1.26048e-07	0.357303	0.00922135	0.85284	7.61064e-07	0.571093	5.88012e-05	0.146624	7.61064e-07	7.48742e-08	0.0196078	0.507524	1.26048e-07	4.88658e-09	3.02574e-06	1.42819e-06	7.61064e-07	7.48742e-08	0.0196078	0.507524	0.684459	0.999108	0.384592	0.649389	1
AT1G09830	2.71357	0.322138	-0.845736	-0.495282	2.36429	0.560829	-0.717299	-0.690058	2.36429	2.92512	2.20782	1.51776	2.71357	3.03571	2.18997	1.69469	2.36429	2.92512	2.20782	1.51776	-0.349278	0.238691	0.128437	-0.194776	3.76458e-12	0.147588	0.000291795	0.0382508	3.79846e-11	0.0123047	0.00157541	0.00380023	3.79846e-11	1.54148e-13	2.63376e-11	2.79899e-08	3.76458e-12	8.35744e-14	3.27175e-11	4.09632e-09	3.79846e-11	1.54148e-13	2.63376e-11	2.79899e-08	0.383031	0.999108	0.831585	0.876799	1
AT1G09840	1.61427	-0.394992	-0.262725	0.00850491	1.02909	-0.634298	-0.043719	0.166954	1.02909	0.394789	0.35107	0.518024	1.61427	1.21928	0.956556	0.965061	1.02909	0.394789	0.35107	0.518024	-0.585186	-0.239306	0.219006	0.158449	2.64894e-06	0.17658	0.35305	0.98328	0.00060202	0.0293196	0.89543	0.631153	0.00060202	0.146262	0.182182	0.049345	2.64894e-06	6.12575e-05	0.000743167	0.000656575	0.00060202	0.146262	0.182182	0.049345	0.252166	0.999108	0.77119	0.938169	1
AT1G09850	-0.731371	0.743264	3.3637	-0.752459	-0.412905	0.420086	2.61824	-0.656591	-0.412905	0.00718087	2.62542	1.96883	-0.731371	0.0118932	3.37559	2.62313	-0.412905	0.00718087	2.62542	1.96883	0.318466	-0.323178	-0.745463	0.0958679	0.0320835	0.0306508	2.43937e-10	0.042555	0.233717	0.23114	2.06057e-08	0.0704845	0.233717	0.983845	4.11909e-09	5.57671e-07	0.0320835	0.97279	3.73142e-11	4.28928e-09	0.233717	0.983845	4.11909e-09	5.57671e-07	0.637311	0.999108	0.29483	0.971439	0
AT1G09860	0.0941515	0.14872	1.96299	-0.422213	-0.0997522	-0.179482	1.18137	-0.321422	-0.0997522	-0.279234	0.90214	0.580718	0.0941515	0.242871	2.20586	1.78365	-0.0997522	-0.279234	0.90214	0.580718	-0.193904	-0.328202	-0.781617	0.100791	0.821037	0.726392	7.10505e-06	0.328985	0.820881	0.672392	0.00222199	0.457783	0.820881	0.444774	0.0107282	0.0902077	0.821037	0.498756	4.68551e-07	1.08521e-05	0.820881	0.444774	0.0107282	0.0902077	0.80853	0.999108	0.322262	0.972227	0
AT1G09870	0.332425	-0.461509	-0.55288	-0.0954066	-1.07689	-0.383534	-0.0254267	-0.0934036	-1.07689	-1.46043	-1.48585	-1.57926	0.332425	-0.129084	-0.681963	-0.77737	-1.07689	-1.46043	-1.48585	-1.57926	-1.40932	0.0779744	0.527453	0.00200308	0.241156	0.10381	0.0436597	0.800834	0.000297105	0.182123	0.937892	0.795742	0.000297105	3.66811e-06	2.32515e-06	8.73745e-07	0.241156	0.6349	0.0098919	0.00370608	0.000297105	3.66811e-06	2.32515e-06	8.73745e-07	0.00570133	0.999108	0.383137	0.998627	0
AT1G09900	1.56269	-0.0362072	-0.78225	-0.64543	0.654848	0.101974	-0.577643	-0.788116	0.654848	0.756821	0.179179	-0.608937	1.56269	1.52649	0.744236	0.0988062	0.654848	0.756821	0.179179	-0.608937	-0.907845	0.138181	0.204607	-0.142686	6.83105e-08	0.889605	0.000680301	0.00770461	0.00339396	0.682935	0.00908155	0.00124521	0.00339396	0.000634909	0.377732	0.00373256	6.83105e-08	3.9132e-08	0.000644862	0.62454	0.00339396	0.000634909	0.377732	0.00373256	0.0192434	0.999108	0.711639	0.920863	1
AT1G09910	-0.0254414	-1.2052	-1.05467	0.137821	-0.306208	-0.663863	-1.28392	0.0158204	-0.306208	-0.970071	-2.25399	-2.23817	-0.0254414	-1.23064	-2.28531	-2.14749	-0.306208	-0.970071	-2.25399	-2.23817	-0.280767	0.541336	-0.229253	-0.122	0.93686	0.00011566	0.000426747	0.705677	0.295387	0.0211739	4.96879e-05	0.968317	0.295387	0.000664983	2.3833e-09	2.66074e-09	0.93686	4.6669e-05	1.95045e-09	5.91281e-09	0.295387	0.000664983	2.3833e-09	2.66074e-09	0.615251	0.974425	0.755747	0.955708	0
AT1G09920	-0.534647	-0.429469	0.337526	0.344867	-0.160796	-0.640769	0.466615	0.299095	-0.160796	-0.801565	-0.33495	-0.035855	-0.534647	-0.964116	-0.62659	-0.281724	-0.160796	-0.801565	-0.33495	-0.035855	0.373851	-0.2113	0.129089	-0.0457717	0.0051014	0.0227996	0.0627574	0.0923198	0.415517	0.00116153	0.0124471	0.136683	0.415517	4.95964e-05	0.0515635	0.841383	0.0051014	4.28009e-06	0.000684174	0.096009	0.415517	4.95964e-05	0.0515635	0.841383	0.260889	0.999108	0.795779	0.973968	0
AT1G09940	-0.0346782	-0.302519	-0.175481	0.405978	-0.312256	-0.329662	0.575387	0.0366416	-0.312256	-0.641918	-0.066531	-0.0298894	-0.0346782	-0.337197	-0.512678	-0.1067	-0.312256	-0.641918	-0.066531	-0.0298894	-0.277578	-0.0271433	0.750868	-0.369337	0.897775	0.214928	0.459768	0.122837	0.195588	0.176865	0.0156783	0.912329	0.195588	0.00548191	0.769356	0.896863	0.897775	0.131748	0.0208235	0.625622	0.195588	0.00548191	0.769356	0.896863	0.542351	0.999108	0.113936	0.71928	0
AT1G09950	-0.933735	-0.362868	-1.18931	0.894718	-0.732314	-0.427845	-1.19092	0.924793	-0.732314	-1.16016	-2.35107	-1.42628	-0.933735	-1.2966	-2.48591	-1.59119	-0.732314	-1.16016	-2.35107	-1.42628	0.201421	-0.0649772	-0.00160836	0.030075	0.0064699	0.297042	0.000709027	0.0149658	0.0280484	0.215913	0.000746196	0.0103279	0.0280484	0.000608969	2.39833e-08	4.66176e-05	0.0064699	0.00019202	9.32707e-09	1.13675e-05	0.0280484	0.000608969	2.39833e-08	4.66176e-05	0.775198	0.999108	0.999086	0.991537	0
AT1G09960	2.11518	-0.424122	-0.967729	-0.54796	0.294732	-0.164775	-1.30244	-0.888247	0.294732	0.129956	-1.17249	-2.06073	2.11518	1.69106	0.723334	0.175374	0.294732	0.129956	-1.17249	-2.06073	-1.82045	0.259346	-0.334714	-0.340287	1.40512e-08	0.122176	0.000651868	0.0645442	0.29209	0.583119	2.37355e-05	0.00273471	0.29209	0.630191	3.8634e-05	5.37281e-09	1.40512e-08	2.33865e-07	0.00510682	0.47769	0.29209	0.630191	3.8634e-05	5.37281e-09	0.000605503	0.999108	0.602197	0.785441	1
AT1G09970	-0.308994	-2.42839	0.0273235	0.225601	-1.3631	-2.22565	-0.00964386	0.252894	-1.3631	-3.58876	-3.5984	-3.34551	-0.308994	-2.73738	-2.71006	-2.48446	-1.3631	-3.58876	-3.5984	-3.34551	-1.05411	0.202739	-0.0369674	0.0272922	0.197646	1.4046e-10	0.914366	0.421308	1.61504e-06	7.3416e-10	0.973099	0.343382	1.61504e-06	1.53566e-14	7.84171e-15	3.50781e-14	0.197646	3.17564e-12	2.45095e-12	1.35677e-11	1.61504e-06	1.53566e-14	7.84171e-15	3.50781e-14	0.0126744	0.999108	0.963066	0.989039	0
AT1G09980	0.253667	-0.065687	-0.433336	-0.0682935	0.0140885	-0.0129995	0.222206	0.0893659	0.0140885	0.00108895	0.223295	0.312661	0.253667	0.18798	-0.245357	-0.31365	0.0140885	0.00108895	0.223295	0.312661	-0.239578	0.0526875	0.655542	0.157659	0.342901	0.830344	0.0890491	0.850217	0.964555	0.968658	0.409703	0.790465	0.964555	0.996877	0.355906	0.190798	0.342901	0.45207	0.304377	0.186112	0.964555	0.996877	0.355906	0.190798	0.645845	0.999108	0.222959	0.930329	0
AT1G09995	1.23435	-0.01827	0.18954	0.42272	0.301588	0.939011	0.186239	-0.235689	0.301588	1.2406	1.42684	1.19115	1.23435	1.21608	1.40562	1.82834	0.301588	1.2406	1.42684	1.19115	-0.932759	0.957281	-0.00330135	-0.658409	0.0179536	0.977391	0.723026	0.496865	0.598302	0.0730068	0.745122	0.714591	0.598302	0.0123561	0.00397029	0.0136632	0.0179536	0.0141706	0.00445073	0.000396738	0.598302	0.0123561	0.00397029	0.0136632	0.316558	0.986494	0.998947	0.781734	1
AT1G10000	1.70576	-0.175946	-1.90287	-0.633662	0.744543	0.126508	-1.90707	-0.787504	0.744543	0.871051	-1.03602	-1.82353	1.70576	1.52982	-0.373051	-1.00671	0.744543	0.871051	-1.03602	-1.82353	-0.96122	0.302454	-0.0042058	-0.153842	6.50194e-09	0.426934	1.02872e-09	0.00606641	0.000651698	0.585264	1.08287e-09	0.000779927	0.000651698	7.43452e-05	6.13854e-06	4.24058e-10	6.50194e-09	1.55521e-08	0.0522575	9.12535e-06	0.000651698	7.43452e-05	6.13854e-06	4.24058e-10	0.0101442	0.999108	0.995943	0.902987	1
AT1G10020	2.98474	0.622858	-0.815957	-0.229659	3.2951	1.0158	-1.12623	0.590548	3.2951	4.31091	3.18468	3.77523	2.98474	3.60759	2.79164	2.56198	3.2951	4.31091	3.18468	3.77523	0.310368	0.392944	-0.310268	0.820208	3.01283e-10	0.0445789	0.00782819	0.538785	4.18417e-11	0.00166145	0.000532357	0.0715471	4.18417e-11	6.01042e-14	1.49564e-11	5.06823e-13	3.01283e-10	2.09611e-12	2.04081e-10	1.00728e-09	4.18417e-11	6.01042e-14	1.49564e-11	5.06823e-13	0.607368	0.999108	0.68017	0.426321	1
AT1G10030	-0.472612	2.34357	0.186789	-0.430603	-0.589187	2.43223	0.53877	-0.571706	-0.589187	1.84304	2.38181	1.8101	-0.472612	1.87096	2.05775	1.62715	-0.589187	1.84304	2.38181	1.8101	-0.116575	0.0886516	0.351981	-0.141103	0.0681785	1.21741e-09	0.469965	0.13331	0.0222682	6.96259e-10	0.035954	0.0382953	0.0222682	2.35522e-08	1.57628e-10	2.43573e-08	0.0681785	1.96765e-08	2.62525e-09	1.5676e-07	0.0222682	2.35522e-08	1.57628e-10	2.43573e-08	0.835278	0.999108	0.557086	0.938956	0
AT1G10040	1.18961	-0.671562	-0.156534	-0.496044	1.37332	-0.925011	-0.905693	0.194255	1.37332	0.448309	-0.457384	-0.26313	1.18961	0.518048	0.361515	-0.134529	1.37332	0.448309	-0.457384	-0.26313	0.18371	-0.25345	-0.74916	0.690299	6.64042e-05	0.0138046	0.563609	0.0926577	8.17055e-06	0.00113221	0.00119277	0.539142	8.17055e-06	0.0770725	0.0642753	0.282408	6.64042e-05	0.0412415	0.138986	0.58409	8.17055e-06	0.0770725	0.0642753	0.282408	0.739621	0.999108	0.166238	0.450391	1
AT1G10050	0.96668	-1.20432	0.645916	-0.233096	0.121209	-0.900592	1.08511	-0.128056	0.121209	-0.779383	0.305727	0.177671	0.96668	-0.237638	0.408278	0.175182	0.121209	-0.779383	0.305727	0.177671	-0.845471	0.303726	0.439193	0.105041	0.00036437	2.84919e-05	0.0102465	0.436323	0.670985	0.000823671	9.54961e-05	0.680221	0.670985	0.00180391	0.187423	0.445153	0.00036437	0.319787	0.0774897	0.446581	0.670985	0.00180391	0.187423	0.445153	0.0558562	0.999108	0.426338	0.957405	0
AT1G10060	0.371387	0.580113	0.293845	-0.588438	0.040359	1.00189	0.30714	-0.464471	0.040359	1.04225	1.34939	0.884919	0.371387	0.9515	1.24535	0.656907	0.040359	1.04225	1.34939	0.884919	-0.331028	0.421778	0.0132954	0.123967	0.275356	0.087716	0.376692	0.112392	0.920552	0.00405031	0.37135	0.205403	0.920552	0.00171497	9.72859e-05	0.00550141	0.275356	0.00382766	0.000248739	0.0337312	0.920552	0.00171497	9.72859e-05	0.00550141	0.617876	0.999108	0.991011	0.961988	0
AT1G10070	-2.15062	-2.58194	-0.137066	0.076005	-1.88836	-2.81444	0.0923983	0.713952	-1.88836	-4.7028	-4.61041	-3.89645	-2.15062	-4.73256	-4.86963	-4.79362	-1.88836	-4.7028	-4.61041	-3.89645	0.26226	-0.232502	0.229464	0.637947	2.05206e-09	8.8143e-11	0.583691	0.821837	1.55942e-08	2.00622e-11	0.734643	0.00729463	1.55942e-08	1.94251e-16	1.23749e-16	3.372e-15	2.05206e-09	1.92062e-16	4.97997e-17	6.04324e-17	1.55942e-08	1.94251e-16	1.23749e-16	3.372e-15	0.584733	0.999108	0.711614	0.447078	-1
AT1G10090	-1.06527	-0.381553	0.288898	0.402227	-2.09923	-0.241496	0.986568	0.691899	-2.09923	-2.34073	-1.35416	-0.662259	-1.06527	-1.44682	-1.15793	-0.755699	-2.09923	-2.34073	-1.35416	-0.662259	-1.03396	0.140058	0.69767	0.289673	0.000614242	0.202589	0.316646	0.223851	4.72144e-08	0.442541	0.00121943	0.0265741	4.72144e-08	2.92104e-09	1.61363e-05	0.0153337	0.000614242	8.36438e-06	0.00011884	0.00634346	4.72144e-08	2.92104e-09	1.61363e-05	0.0153337	0.0434819	0.999108	0.24836	0.851203	-1
AT1G10095	-0.465673	-0.246615	-1.21407	0.233133	-0.642361	-0.462781	-0.851723	0.241026	-0.642361	-1.10514	-1.95687	-1.71584	-0.465673	-0.712287	-1.92636	-1.69322	-0.642361	-1.10514	-1.95687	-1.71584	-0.176688	-0.216167	0.362346	0.00789298	0.0212367	0.230637	9.04806e-07	0.312159	0.0018141	0.0232698	0.000108732	0.277409	0.0018141	1.56553e-06	4.98495e-11	6.13244e-10	0.0212367	0.000479008	7.19946e-11	8.22264e-10	0.0018141	1.56553e-06	4.98495e-11	6.13244e-10	0.659407	0.999108	0.406171	0.995209	0
AT1G10100	-0.85258	0.248334	1.05979	-0.182052	0.142929	-0.845528	-0.0427301	0.385494	0.142929	-0.702598	-0.745328	-0.359835	-0.85258	-0.604245	0.455546	0.273494	0.142929	-0.702598	-0.745328	-0.359835	0.995509	-1.09386	-1.10252	0.567545	0.0440837	0.591915	0.0116739	0.741691	0.77101	0.0483433	0.931217	0.42645	0.77101	0.0789075	0.0562873	0.352809	0.0440837	0.128234	0.237145	0.478139	0.77101	0.0789075	0.0562873	0.352809	0.181742	0.881842	0.199569	0.767907	0
AT1G10110	1.30667	-1.72051	-0.658283	0.177598	0.400694	-1.42362	-0.0429598	-0.477499	0.400694	-1.02292	-1.06588	-1.54338	1.30667	-0.413844	-1.07213	-0.894529	0.400694	-1.02292	-1.06588	-1.54338	-0.905972	0.296893	0.615324	-0.655097	0.000135965	3.93413e-06	0.0317346	0.652668	0.206679	5.38938e-05	0.906044	0.158273	0.206679	0.00104279	0.000595582	6.21296e-06	0.000135965	0.158846	0.000564322	0.00286877	0.206679	0.00104279	0.000595582	6.21296e-06	0.0968332	0.999108	0.355606	0.582411	1
AT1G10120	0.322761	2.32278	0.494711	0.157823	1.5555	1.85722	0.320763	0.258506	1.5555	3.41272	3.73348	3.99199	0.322761	2.64555	3.14026	3.29808	1.5555	3.41272	3.73348	3.99199	1.23274	-0.465568	-0.173948	0.100683	0.311325	3.71605e-08	0.104512	0.694562	1.25649e-05	1.42926e-06	0.312294	0.475942	1.25649e-05	8.45316e-12	9.38077e-13	2.50984e-13	0.311325	1.1781e-09	3.12491e-11	1.15809e-11	1.25649e-05	8.45316e-12	9.38077e-13	2.50984e-13	0.025061	0.999108	0.841641	0.967293	0
AT1G10130	0.623971	0.710206	-0.136496	-0.233015	-0.798393	0.604047	0.45429	-0.174719	-0.798393	-0.194346	0.259944	0.0852251	0.623971	1.33418	1.19768	0.964666	-0.798393	-0.194346	0.259944	0.0852251	-1.42236	-0.106159	0.590786	0.0582963	0.0120281	0.00492842	0.583218	0.420128	0.00156029	0.0157585	0.0609938	0.546447	0.00156029	0.415457	0.248563	0.712585	0.0120281	2.04749e-06	7.76737e-06	0.000121775	0.00156029	0.415457	0.248563	0.712585	0.00181977	0.999108	0.242603	0.974673	0
AT1G10140	-0.0623001	-1.10485	-0.439145	0.79954	0.199709	-1.50711	0.463806	0.487459	0.199709	-1.3074	-0.843595	-0.356136	-0.0623001	-1.16715	-1.6063	-0.806758	0.199709	-1.3074	-0.843595	-0.356136	0.262009	-0.402256	0.902951	-0.312081	0.854869	0.000672571	0.138966	0.016558	0.549193	1.89016e-05	0.125193	0.13855	0.549193	5.19515e-05	0.00389654	0.20024	0.854869	0.000212248	2.592e-06	0.00528765	0.549193	5.19515e-05	0.00389654	0.20024	0.668088	0.999108	0.138631	0.843464	0
AT1G10150	0.901199	0.835288	0.0569153	-0.239468	0.691477	0.634996	0.259948	-0.216116	0.691477	1.32647	1.58642	1.3703	0.901199	1.73649	1.7934	1.55393	0.691477	1.32647	1.58642	1.3703	-0.209722	-0.200292	0.203033	0.0233512	0.00156624	0.00318042	0.844061	0.461535	0.0113911	0.0221686	0.349799	0.497051	0.0113911	9.79546e-06	5.48897e-07	4.89016e-06	0.00156624	1.71265e-07	7.55294e-08	7.64936e-07	0.0113911	9.79546e-06	5.48897e-07	4.89016e-06	0.705862	0.999108	0.776767	0.991968	0
AT1G10170	-0.887707	-0.561629	0.118965	0.569465	-1.28284	-0.458	0.246776	0.567893	-1.28284	-1.74084	-1.49406	-0.926169	-0.887707	-1.44934	-1.33037	-0.760906	-1.28284	-1.74084	-1.49406	-0.926169	-0.395132	0.103629	0.127812	-0.00157182	6.72692e-05	0.00631613	0.556463	0.00970978	2.9759e-07	0.0244845	0.218433	0.00848441	2.9759e-07	6.27468e-10	7.80886e-09	1.54671e-05	6.72692e-05	1.90423e-08	6.30315e-08	0.000182898	2.9759e-07	6.27468e-10	7.80886e-09	1.54671e-05	0.270093	0.999108	0.81448	0.998627	0
AT1G10180	0.747137	0.506949	-0.807222	-0.0906269	0.263167	0.470532	-0.376349	-0.148639	0.263167	0.733699	0.35735	0.208711	0.747137	1.25409	0.446864	0.356237	0.263167	0.733699	0.35735	0.208711	-0.48397	-0.0364173	0.430872	-0.0580119	2.28124e-05	0.00178079	7.56474e-06	0.641272	0.0880472	0.00348796	0.0151363	0.399382	0.0880472	1.39925e-05	0.0140575	0.139658	2.28124e-05	2.55412e-09	0.00277253	0.0137444	0.0880472	1.39925e-05	0.0140575	0.139658	0.073593	0.999108	0.168338	0.961255	0
AT1G10200	-0.418546	4.45957	0.694459	0.321784	1.30861	3.63612	0.888174	0.101711	1.30861	4.94473	5.8329	5.93461	-0.418546	4.04102	4.73548	5.05727	1.30861	4.94473	5.8329	5.93461	1.72716	-0.82345	0.193715	-0.220073	0.0118566	6.37271e-18	0.000105679	0.0737598	7.74923e-09	3.15169e-16	4.82319e-06	0.606467	7.74923e-09	9.97575e-20	4.15764e-21	1.80386e-21	0.0118566	2.7044e-18	1.03652e-19	2.85917e-20	7.74923e-09	9.97575e-20	4.15764e-21	1.80386e-21	1.52519e-05	0.215464	0.620572	0.767907	0
AT1G10210	-0.157301	-0.287631	-0.619202	0.394136	-0.694196	-0.12653	-0.421103	0.110291	-0.694196	-0.820726	-1.24183	-1.13154	-0.157301	-0.444932	-1.06413	-0.669998	-0.694196	-0.820726	-1.24183	-1.13154	-0.536895	0.161101	0.198098	-0.283845	0.544337	0.258613	0.0116991	0.151136	0.00540516	0.648416	0.0848484	0.721405	0.00540516	0.000906162	5.04174e-06	1.76535e-05	0.544337	0.056383	4.19829e-05	0.00440368	0.00540516	0.000906162	5.04174e-06	1.76535e-05	0.219784	0.999108	0.757972	0.814204	0
AT1G10220	-0.620519	0.217287	0.514566	-0.0580914	0.0323837	-0.292173	0.357796	0.150368	0.0323837	-0.259789	0.0980069	0.248375	-0.620519	-0.403232	0.111334	0.053243	0.0323837	-0.259789	0.0980069	0.248375	0.652902	-0.50946	-0.15677	0.208459	0.0243424	0.456216	0.054003	0.878941	0.921651	0.307581	0.190182	0.652826	0.921651	0.324317	0.704814	0.321472	0.0243424	0.11721	0.663023	0.834382	0.921651	0.324317	0.704814	0.321472	0.17619	0.983799	0.836111	0.899201	0
AT1G10230	1.64108	-0.162608	-1.15684	-0.590462	2.42228	-0.399809	-0.985066	-0.783653	2.42228	2.02247	1.0374	0.253748	1.64108	1.47847	0.321632	-0.26883	2.42228	2.02247	1.0374	0.253748	0.7812	-0.237201	0.171771	-0.193191	2.59318e-10	0.352395	1.11542e-07	0.00170478	2.16259e-13	0.0189635	1.44399e-06	7.43885e-05	2.16259e-13	1.09279e-12	1.91456e-07	0.0968675	2.59318e-10	5.03486e-10	0.0373603	0.0777798	2.16259e-13	1.09279e-12	1.91456e-07	0.0968675	0.00922645	0.999108	0.674631	0.81281	1
AT1G10240	1.09038	-0.636038	-1.38255	-0.327525	0.734893	-0.606234	-0.801487	-0.56779	0.734893	0.128659	-0.672827	-1.24062	1.09038	0.454337	-0.928214	-1.25574	0.734893	0.128659	-0.672827	-1.24062	-0.355482	0.0298042	0.581065	-0.240264	2.8527e-05	0.00695114	9.95207e-07	0.204893	0.00184072	0.0101027	0.000882746	0.0207245	0.00184072	0.571942	0.00246075	1.6806e-06	2.8527e-05	0.0370046	9.27969e-05	1.45302e-06	0.00184072	0.571942	0.00246075	1.6806e-06	0.400875	0.999108	0.216876	0.838562	1
AT1G10270	1.98346	-0.625672	-1.48598	-1.11757	0.74066	-0.424274	-1.20341	-0.617746	0.74066	0.316386	-0.887019	-1.50477	1.98346	1.35779	-0.128197	-1.24577	0.74066	0.316386	-0.887019	-1.50477	-1.2428	0.201398	0.282579	0.499828	1.95349e-09	0.00709308	2.6502e-07	4.58808e-05	0.00151527	0.0648917	6.34646e-06	0.0111423	0.00151527	0.140932	0.000133008	5.95423e-08	1.95349e-09	4.58408e-07	0.540498	1.33026e-06	0.00151527	0.140932	0.000133008	5.95423e-08	0.00287442	0.999108	0.598078	0.554004	1
AT1G10280	0.307378	-0.243173	0.0896784	-0.427592	-0.19999	-0.312421	0.307922	-0.290707	-0.19999	-0.512412	-0.20449	-0.495197	0.307378	0.0642048	0.153883	-0.273709	-0.19999	-0.512412	-0.20449	-0.495197	-0.507368	-0.0692485	0.218244	0.136885	0.219223	0.346969	0.726663	0.11782	0.450049	0.221071	0.213972	0.289909	0.450049	0.0294736	0.371533	0.0304795	0.219223	0.793624	0.500128	0.222113	0.450049	0.0294736	0.371533	0.0304795	0.25041	0.999108	0.729891	0.938169	0
AT1G10290	0.932192	0.508158	0.436667	-0.447332	0.956033	0.590355	0.0964272	-0.0625838	0.956033	1.54639	1.64282	1.58023	0.932192	1.44035	1.87702	1.42969	0.956033	1.54639	1.64282	1.58023	0.0238407	0.0821967	-0.34024	0.384748	3.21381e-06	0.00346094	0.00906233	0.0149287	1.75453e-06	0.000933021	0.590768	0.769983	1.75453e-06	2.06946e-10	4.62235e-11	9.75743e-11	3.21381e-06	8.65195e-10	3.5178e-12	6.87504e-10	1.75453e-06	2.06946e-10	4.62235e-11	9.75743e-11	0.954633	0.999108	0.337127	0.533967	0
AT1G10300	-0.59331	0.182517	0.271725	0.355093	0.0376223	0.285484	-0.731682	-0.0053644	0.0376223	0.323107	-0.408575	-0.41394	-0.59331	-0.410794	-0.139069	0.216024	0.0376223	0.323107	-0.408575	-0.41394	0.630933	0.102968	-1.00341	-0.360457	0.087454	0.634835	0.430422	0.381567	0.928317	0.44351	0.0334816	0.99176	0.928317	0.333672	0.199479	0.19079	0.087454	0.208226	0.667653	0.494832	0.928317	0.333672	0.199479	0.19079	0.313246	0.999108	0.14873	0.839636	0
AT1G10310	0.413128	-1.63911	-0.369139	-0.685902	0.467585	-1.38548	-0.344399	-0.941509	0.467585	-0.917894	-1.26229	-2.2038	0.413128	-1.22598	-1.59512	-2.28102	0.467585	-0.917894	-1.26229	-2.2038	0.0544574	0.253627	0.0247401	-0.255607	0.0226636	1.08232e-09	0.0361358	0.000813566	0.00961478	2.15692e-08	0.0530914	1.90791e-05	0.00961478	4.95208e-06	2.34604e-08	5.59576e-13	0.0226636	5.42678e-08	3.36625e-10	2.88172e-13	0.00961478	4.95208e-06	2.34604e-08	5.59576e-13	0.894003	0.999108	0.967863	0.753139	0
AT1G10320	0.375367	-0.259109	-0.342219	-0.000135434	-0.406644	-0.500218	-0.913234	0.362627	-0.406644	-0.906862	-1.8201	-1.45747	0.375367	0.116258	-0.225961	-0.226097	-0.406644	-0.906862	-1.8201	-1.45747	-0.782011	-0.241109	-0.571015	0.362762	0.236614	0.436457	0.26614	0.999839	0.200991	0.117028	0.00425905	0.29811	0.200991	0.00314765	5.63455e-07	1.44323e-05	0.236614	0.704194	0.432636	0.428442	0.200991	0.00314765	5.63455e-07	1.44323e-05	0.156632	0.999108	0.402132	0.81281	0
AT1G10330	1.14245	0.521602	-1.22855	-0.582186	1.0168	-0.0838578	-0.501847	-0.177884	1.0168	0.932947	0.4311	0.253217	1.14245	1.66405	0.4355	-0.146687	1.0168	0.932947	0.4311	0.253217	-0.125647	-0.60546	0.726707	0.404303	0.002288	0.155292	0.00103969	0.14616	0.00528604	0.845476	0.162419	0.688888	0.00528604	0.007462	0.19326	0.446301	0.002288	2.16887e-05	0.185341	0.658358	0.00528604	0.007462	0.19326	0.446301	0.874946	0.999108	0.341443	0.822269	1
AT1G10340	-0.928541	-0.151275	-0.0988497	0.0984805	-0.131985	-0.0107949	0.222549	0.0608177	-0.131985	-0.14278	0.0797695	0.140587	-0.928541	-1.07982	-1.17867	-1.08019	-0.131985	-0.14278	0.0797695	0.140587	0.796556	0.14048	0.321399	-0.0376627	0.000521539	0.581885	0.703226	0.767479	0.638712	0.973122	0.387697	0.85652	0.638712	0.565737	0.738088	0.546971	0.000521539	5.36372e-05	1.35151e-05	4.13096e-05	0.638712	0.565737	0.738088	0.546971	0.0694847	0.999108	0.586641	0.984793	0
AT1G10350	1.10962	0.136357	0.662924	0.324709	0.898048	0.831958	0.387726	-0.0905176	0.898048	1.73001	2.11773	2.02721	1.10962	1.24597	1.9089	2.2336	0.898048	1.73001	2.11773	2.02721	-0.211568	0.695601	-0.275198	-0.415227	0.0040404	0.750623	0.0696352	0.469175	0.0164106	0.0290238	0.307467	0.856909	0.0164106	2.01849e-05	8.74838e-07	1.65413e-06	0.0040404	0.000937544	4.3479e-06	3.76909e-07	0.0164106	2.01849e-05	8.74838e-07	1.65413e-06	0.790095	0.986494	0.780889	0.825414	1
AT1G10360	-0.0454618	-0.47163	1.08759	1.78798	-0.146921	-0.18274	1.99717	1.4251	-0.146921	-0.329662	1.66751	3.0926	-0.0454618	-0.517091	0.570496	2.35847	-0.146921	-0.329662	1.66751	3.0926	-0.101459	0.288889	0.909581	-0.362877	0.896083	0.129919	0.000711997	5.25542e-06	0.6719	0.592442	3.22389e-07	8.32414e-05	0.6719	0.261241	1.59474e-06	2.67683e-11	0.896083	0.0738643	0.0438123	4.71958e-09	0.6719	0.261241	1.59474e-06	2.67683e-11	0.882591	0.999108	0.138631	0.806258	0
[truncated: 18,969 more rows]
[truncated: 23 more columns]

## Sheet: c
6HAI vs dry Current	6HAI vs dry (Silca et al., 2016)	72HAI vs 26HAI	RP vs TR and GC vs RP and OC vs GC
AT1G01040	AT1G01010	AT1G01020	AT1G01160
AT1G01050	AT1G01030	AT1G01140	AT1G02405
[truncated: 10,366 more rows]

## Sheet: d
				Mean of polysome occupancy (PO):Log2 (Polysomal RNA/Total RNA), total RNA instensity T:Log2(Total RNA intensity) and Polysomal RNA intensity P: Log2(Polysomal RNA intensity)															Log2(Fold Change) in the specified comparison (T: Total RNA; P: Polysomal RNA; PO: Polysome occupancy)																												Adjudted p-value for the specified comparison (T: Total RNA; P: Polysomal RNA; PO: Polysome occupancy)
[truncated: 2,552 more rows]
[truncated: 41 more columns]

[truncated: 5 more sheets: e, f, g, h, i]
